# Supplementary material for: High sensitivity of cloud formation to aerosol changes
Source: Nat Geosci. 2025 Apr 3;18(4):289–95. doi: 10.1038/s41561-025-01662-y (PMC11981915; doi:10.1038/s41561-025-01662-y)
Supplement: Supplementary file 2 — Statistical source data. [file 41561_2025_1662_MOESM2_ESM.xlsx]

## Sheet: Fig1_a1
Dp	Median	q25	q75
2.9	3.8252e-06	0	83.8554
3.25243	7.51831	0.00332979	3110.3
3.64769	8.26497	0.00483079	1467.98
4.09099	50.626	0.0545202	1275.1
4.58816	2.10597	0.211602	1004.62
5.14574	241.13	0.0716629	808.073
5.7711	257.227	0.0518551	840.854
6.47244	253.257	41.3784	861.749
7.25903	282.451	35.5301	933
8.1412	330.378	94.0935	996.19
9.13058	363.657	109.757	1092.06
10.2402	407.764	137.063	1173.28
11.4847	465.967	161.16	1256.16
12.8804	523.75	190.478	1337.79
14.4457	575.173	223.35	1421.69
16.2013	648.158	267.113	1505.07
18.1702	720.475	309.391	1593.26
20.3783	789.624	348.916	1698.3
22.8549	864.458	393.868	1822.07
25.6324	937.881	449.358	1897.06
28.7474	980.873	478.792	1939.98
32.241	1018.52	511.92	1965.91
36.1592	1086.62	565.23	2030
40.5536	1158.53	629.079	2109.61
45.4819	1178.44	654.887	2092.33
51.0093	1163.7	653.879	2039.95
57.2083	1132.01	632.535	1961.9
64.1607	1111.32	590.003	1921.46
71.958	1061.67	508.749	1853.02
80.7029	968.622	416.269	1749.48
90.5106	843.499	345.45	1617.6
101.51	740.546	306.745	1493.1
113.846	669.174	290.956	1402.31
127.682	626.531	290.804	1313.09
143.199	600.739	299.891	1230.75
160.601	577.354	301.968	1116.03
180.119	536.246	284.545	991.952
202.008	476.077	250.722	863.15
226.558	395.157	201.463	725.16
254.091	302.214	143.092	570.286
284.97	210.257	91.1576	412.704
319.602	131.096	52.3937	275.044
358.443	75.8628	29.7693	170.176
402.003	41.1669	17.3754	97.2719
450.858	20.8403	9.33944	50.3712
505.65	12.6808	6.36802	27.4521
567.1	8.10948	4.34711	16.0571
636.019	5.14308	2.83949	9.54899
713.313	3.4615	1.8573	6.27634
800	2.6449	1.35144	5.10222

## Sheet: Fig1_b1
Dp	Median	q25	q75
6	5.19927	0	20.7197
6.74314	8.10851	0.154165	24.6384
7.57832	5.73043	1.38502	17.9172
8.51694	5.8528	0.469994	26.4391
9.57182	11.5755	2.4243	52.8554
10.7574	17.3216	4.41164	77.9334
12.0897	27.2769	7.49117	118.408
13.5871	40.4653	11.6189	169.045
15.27	56.3419	16.8957	223.233
17.1613	78.1326	24.5112	288.407
19.2868	104.134	34.2669	362.912
21.6756	135.231	46.8807	448.123
24.3602	171.265	62.5398	538.429
27.3774	214.84	82.3373	635.008
30.7683	263.93	105.679	729.743
34.5791	317.937	131.127	829.54
38.862	367.849	155.702	921.725
43.6753	411.766	174.743	1003.28
49.0848	446.677	180.42	1055.6
55.1642	463.439	166.319	1078.13
61.9967	445.677	140.123	1077.45
69.6754	399.102	119.259	1051.76
78.3051	337.732	106.023	994.497
88.0037	297.94	101.587	909.994
98.9036	285.433	104.684	832.598
111.153	287.236	111.08	781.247
124.92	292.384	116.415	746.752
140.393	294.717	118.404	702.557
157.781	283.487	115.382	655.229
177.323	260.669	106.248	591.657
199.286	225.586	89.5619	514.117
223.969	184.985	68.2984	430.165
251.709	140.436	46.9953	345.194
282.885	95.718	30.1108	259.389
317.922	59.4354	18.7831	179.123
357.299	35.0366	11.8093	110.789
401.552	19.535	7.08384	61.523
451.287	11.2456	4.28677	32.9367
507.182	7.1361	2.72141	19.0173
570	7.8849	2.33586	24.7818

## Sheet: Fig1_c1
Dp	Median	q25	q75
5	6.91451	0	21.061
5.72158	6.94938	0	24.5495
6.5473	9.02305	1.90604	29.4256
7.49219	9.59083	2.15335	38.1665
8.57343	11.3353	3.13249	50.7137
9.81072	13.296	4.1116	69.5663
11.2266	15.4332	4.79742	89.6386
12.8468	19.7582	7.15599	111.712
14.7007	27.9208	10.2878	130.989
16.8223	39.66	14.835	161.74
19.2501	51.3961	18.8947	189.933
22.0282	62.4513	23.866	225.358
25.2072	73.9427	29.292	262.655
28.845	83.8759	34.6957	294.462
33.0078	93.2577	35.2212	310.623
37.7714	91.8546	32.1413	269.08
43.2224	80.0103	28.2928	210.704
49.4601	71.1778	26.5495	185.08
56.598	65.1716	25.4237	163.407
64.7661	62.9782	24.853	151.065
74.1129	62.3153	24.4484	144.422
84.8086	65.091	24.6397	149.608
97.0479	69.6171	26.6996	162.22
111.053	74.1557	26.6841	170.908
127.08	77.3948	27.5562	173.508
145.42	75.0538	25.3981	165.153
166.407	64.9554	21.1973	151.485
190.422	52.72	16.159	126.715
217.903	38.4457	11.2989	97.7387
249.35	25.1246	6.80494	67.3836
285.335	17.1506	4.86898	44.2956
326.514	10.9065	3.34897	27.0519
373.635	6.34732	1.8871	15.4285
427.557	3.78714	0.854138	8.80605
489.261	2.12604	0	5.69014
559.869	0.983782	0	3.39797
640.667	0.19621	0	2.53574
733.126	0	0	1.75827
838.929	0	0	1.33218
960	0	0	0

## Sheet: Fig1_a2
BinEdges	Median	q25	q75
3	22.9634	4.50674	98.5459
7.7	107.851	41.4218	319.565
19.6	123.897	2.57072	386.301
50	904.9	418.35	1584.56
96.7	243.046	102.587	478.475
187	41.5193	17.553	74.8694
362	7.02769	2.40073	15.952
700	0.482994	0.19378	1.11537
1700	0.0370319	0.0102429	0.114246
4120	0.000779054	0.000176576	0.00254872
10000	0	0	0

## Sheet: Fig1_b2
BinEdges	Median	q25	q75
3	34.8991	6.50649	146.044
7.7	163.036	59.1554	401.791
19.6	105.767	11.767	366.338
50	254.549	72.5364	722.275
96.7	71.902	18.8728	225.745
187	11.744	2.42911	38.6922
362	1.90721	0.343161	5.90998
700	0.132516	0.0287054	0.472957
1700	0.00765185	0.00130175	0.0344661
4120	0.000125621	2.61829e-05	0.000673388
10000	0	0	0

## Sheet: Fig1_c2
BinEdges	Median	q25	q75
3	53.2868	8.48715	284.975
7.7	213.064	71.3805	680.065
19.6	540.533	291.134	956.981
50	160.948	25.1328	466.939
96.7	54.3221	7.87716	198.067
187	10.2866	1.88304	31.3102
362	1.67811	0.357489	4.80577
700	0.135154	0.0313556	0.428499
1700	0.0218939	0.00461318	0.0890415
4120	0.000341672	6.39199e-05	0.00180008
10000	0	0	0

## Sheet: Fig1_a3
Dp	Median	q25	q75
1	0.00115298	1.07168e-05	0.0337329
1.09648	0.00146373	1.36365e-05	0.0424708
1.20226	0.00168494	1.38648e-05	0.0512156
1.31826	0.00182935	1.45868e-05	0.059016
1.44544	0.00199143	1.46545e-05	0.0666247
1.58489	0.00214569	1.56954e-05	0.0684587
1.7378	0.00211344	1.60168e-05	0.0718005
1.90546	0.00202703	1.96923e-05	0.0779874
2.0893	0.00207597	1.89898e-05	0.0738404
2.29087	0.00175238	2.81296e-05	0.0639904
2.51189	0.00151664	5.79296e-05	0.0523672
2.75423	0.00132401	0.000121834	0.0438167
3.01995	0.00128537	0.000268461	0.0368063
3.31131	0.00175524	0.000571911	0.0309092
3.63078	0.0032608	0.00108197	0.024831
3.98107	0.00614395	0.00202597	0.0236661
4.36516	0.0119455	0.00335604	0.0323285
4.7863	0.0242614	0.00562639	0.0561499
5.24807	0.0480219	0.0105305	0.10358
5.7544	0.0909669	0.0188767	0.191966
6.30957	0.163901	0.0355013	0.357138
6.91831	0.301004	0.063862	0.651815
7.58578	0.544122	0.112076	1.16298
8.31764	0.919731	0.19288	2.06209
9.12011	1.53595	0.322534	3.5008
10	2.54791	0.5324	5.82301
10.9648	4.09015	0.849155	9.32101
12.0226	6.31196	1.31003	14.3679
13.1826	9.3639	1.94333	21.2458
14.4544	13.3401	2.7715	30.2062
15.8489	18.2612	3.79991	41.4122
17.378	24.0716	5.00878	54.5796
19.0546	30.5012	6.34766	69.1518
20.893	37.1568	7.73515	84.2267
22.9087	43.5218	9.06556	98.622
25.1189	49.0225	10.2214	111.016
27.5423	53.1097	11.0782	120.144
30.1995	55.4699	11.6171	125.015
33.1131	56.0183	11.7086	125.179
36.3078	54.4271	11.5915	121.486
39.8107	50.7452	11.3473	113.216
43.6516	47.3397	11.39	104.42
47.863	43.3525	11.6165	94.1669
52.4807	41.2984	12.8673	82.6281
57.544	39.3518	14.4494	74.2009
63.0957	36.6464	16.449	68.2944
69.1831	39.1537	18.5666	72.4832
75.8578	43.24	21.5603	80.4483
83.1764	50.0997	24.7271	95.83
91.2011	60.8337	29.7535	116.443
100	73.8707	34.8348	139.775
109.648	89.7608	40.5962	165.359
120.226	104.123	46.8652	188.776
131.826	117.115	51.6079	211.025
144.544	126.083	55.1871	227.503
158.489	131.016	56.6288	234.599
173.78	131.962	55.5883	238.43
190.546	128.515	53.1845	227.875
208.93	118.888	48.4469	215.067
229.087	104.238	42.8991	195.289
251.189	88.7251	36.5279	170.849
275.423	72.846	29.6283	144.358
301.995	57.4688	23.546	117.069
331.131	43.7994	17.7758	89.1118
363.078	31.58	12.7937	66.9609
398.107	22.0046	8.92359	47.4478
436.516	15.0689	5.87732	33.482
478.63	10.0349	3.78259	22.3537
524.807	6.26395	2.33952	14.3854
575.44	3.84305	1.41981	8.96952
630.957	2.24948	0.83359	5.39707
691.831	1.29687	0.479949	3.15859
758.578	0.74157	0.271946	1.82526
831.764	0.427691	0.14725	1.04244
912.011	0.247633	0.0835999	0.599438
1000	0.150873	0.0494356	0.354416
1096.48	0.0977765	0.0289757	0.217578
1202.26	0.0619148	0.0169104	0.141864
1318.26	0.0411805	0.0105856	0.101795
1445.44	0.0281063	0.00689839	0.076749
1584.89	0.0198688	0.00463811	0.0590265
1737.8	0.0145495	0.00308405	0.0466995
1905.46	0.0108644	0.00231602	0.0370061
2089.3	0.00820999	0.00176682	0.0286542
2290.87	0.00616289	0.00130765	0.021918
2511.89	0.00455659	0.000963114	0.0164874
2754.23	0.00329844	0.000692834	0.0122343
3019.95	0.00239966	0.000493078	0.00893132
3311.31	0.00170245	0.000342004	0.00643465
3630.78	0.00119927	0.000238289	0.00454712
3981.07	0.000811451	0.000165504	0.00314497
4365.16	0.000549261	0.000110948	0.00213692
4786.3	0.000363475	7.36622e-05	0.00143922
5248.07	0.000234477	4.8415e-05	0.00093943
5754.4	0.000148818	2.98586e-05	0.000615195
6309.57	9.29897e-05	1.8516e-05	0.000397313
6918.31	5.83974e-05	1.11063e-05	0.000247281
7585.78	3.55245e-05	6.63794e-06	0.000154217
8317.64	2.14505e-05	3.87705e-06	9.20357e-05
9120.11	1.27954e-05	2.17985e-06	5.3897e-05
10000	7.39251e-06	1.27617e-06	3.15739e-05

## Sheet: Fig1_b3
Dp	Median	q25	q75
1	0.0321708	0.00115678	0.554778
1.09648	0.0380578	0.00143216	0.712843
1.20226	0.0420882	0.00177568	0.885446
1.31826	0.045868	0.00204709	1.11712
1.44544	0.0549752	0.00244781	1.30326
1.58489	0.0612978	0.00259011	1.42229
1.7378	0.0637647	0.0025498	1.42689
1.90546	0.0651438	0.00244146	1.46269
2.0893	0.0655678	0.00239408	1.42827
2.29087	0.0575882	0.00217	1.33378
2.51189	0.0534939	0.00182067	1.27183
2.75423	0.045193	0.00150219	1.06308
3.01995	0.0367838	0.00132041	0.901381
3.31131	0.0295949	0.00163518	0.743566
3.63078	0.0249399	0.0024097	0.600865
3.98107	0.0228037	0.004565	0.451194
4.36516	0.0296752	0.00877377	0.344611
4.7863	0.0423147	0.0164849	0.245658
5.24807	0.0737997	0.0276169	0.205917
5.7544	0.117092	0.0497794	0.279134
6.30957	0.198269	0.0839857	0.43957
6.91831	0.350143	0.142909	0.74434
7.58578	0.633067	0.248102	1.2969
8.31764	1.0705	0.41279	2.17163
9.12011	1.79866	0.654748	3.54666
10	2.94144	1.05401	5.80393
10.9648	4.69887	1.6656	9.18211
12.0226	7.22789	2.52026	14.0312
13.1826	10.6921	3.73796	20.8022
14.4544	15.2485	5.33044	29.6679
15.8489	20.9055	7.30772	40.6757
17.378	27.5529	9.63114	53.6116
19.0546	34.9098	12.2025	67.9203
20.893	42.5212	14.8627	82.711
22.9087	49.7911	17.4035	96.8337
25.1189	56.0536	19.592	108.949
27.5423	60.6712	21.2061	117.827
30.1995	63.1238	22.0723	122.502
33.1131	63.1496	22.0989	122.719
36.3078	61.0014	21.5121	118.614
39.8107	56.5176	20.3325	109.932
43.6516	51.0236	18.7016	97.9734
47.863	44.7139	16.2658	87.5525
52.4807	38.2018	14.3818	77.9763
57.544	33.1648	13.2505	69.6356
63.0957	28.3644	11.3777	62.7853
69.1831	25.517	10.493	57.9277
75.8578	25.4641	10.0309	60.0245
83.1764	23.7197	8.69575	65.8005
91.2011	23.8001	7.32808	74.3046
100	26.6877	6.43256	82.1165
109.648	29.5165	6.39754	92.3599
120.226	32.611	6.50362	102.62
131.826	35.2042	6.46417	109.264
144.544	37.4158	6.56548	113.709
158.489	36.4706	6.52347	114.211
173.78	35.6101	6.3045	110.521
190.546	33.6465	5.93072	103.588
208.93	30.6214	5.77657	93.4604
229.087	26.6557	5.22856	84.0171
251.189	22.8	4.32474	71.055
275.423	18.7905	3.38644	57.4621
301.995	14.3152	2.71559	44.3264
331.131	10.3132	2.023	32.6142
363.078	8.01447	1.4511	23.3578
398.107	5.67333	1.02123	15.976
436.516	3.72735	0.708632	10.6889
478.63	2.43698	0.469422	7.04917
524.807	1.57274	0.283073	4.38777
575.44	0.924712	0.174119	2.58101
630.957	0.522612	0.0968095	1.49522
691.831	0.289263	0.0515337	0.860598
758.578	0.161944	0.0299726	0.490608
831.764	0.0927809	0.016635	0.282082
912.011	0.053024	0.00906241	0.161107
1000	0.0311418	0.00506774	0.100961
1096.48	0.0195102	0.00295435	0.0666914
1202.26	0.0126844	0.00170222	0.0449324
1318.26	0.00839805	0.0010456	0.0316561
1445.44	0.0057156	0.000736381	0.0233785
1584.89	0.00401521	0.000526082	0.0173118
1737.8	0.00295145	0.000370635	0.0132315
1905.46	0.00219193	0.000265363	0.0101784
2089.3	0.00162086	0.000190925	0.00781664
2290.87	0.00119999	0.000136112	0.00590313
2511.89	0.000870357	9.64704e-05	0.004297
2754.23	0.00062777	6.90038e-05	0.00319863
3019.95	0.000439225	4.69467e-05	0.00231564
3311.31	0.000302733	3.19061e-05	0.00160841
3630.78	0.000203644	2.17056e-05	0.00110709
3981.07	0.000132764	1.47445e-05	0.000753268
4365.16	8.64265e-05	9.73846e-06	0.000509656
4786.3	5.5738e-05	6.97396e-06	0.000343948
5248.07	3.61671e-05	4.6306e-06	0.000221771
5754.4	2.30308e-05	2.97787e-06	0.000138696
6309.57	1.44639e-05	1.89993e-06	8.8509e-05
6918.31	8.68202e-06	1.16203e-06	5.27245e-05
7585.78	5.38344e-06	6.90366e-07	3.20883e-05
8317.64	3.09518e-06	4.09301e-07	1.89682e-05
9120.11	1.80925e-06	2.38863e-07	1.11197e-05
10000	1.02633e-06	1.32226e-07	6.49733e-06

## Sheet: Fig1_c3
Dp	Median	q25	q75
1	17.6511	0.404213	171.662
1.09648	22.495	0.473486	221.017
1.20226	28.1079	0.565122	282.389
1.31826	31.7843	0.660028	341.325
1.44544	34.1067	0.756459	393.43
1.58489	37.5586	0.800394	437.682
1.7378	38.9847	0.81715	477.337
1.90546	36.7178	0.783354	496.203
2.0893	33.5529	0.735986	506.157
2.29087	28.7571	0.648794	484.447
2.51189	23.9033	0.567365	424.8
2.75423	20.4245	0.534022	374.496
3.01995	16.3966	0.420893	299.609
3.31131	13.0681	0.333591	234.823
3.63078	9.64952	0.26647	189.525
3.98107	7.02008	0.20998	152.501
4.36516	4.89273	0.183936	114.744
4.7863	3.51594	0.178892	78.1131
5.24807	2.94051	0.214281	52.8343
5.7544	2.82763	0.340745	40.662
6.30957	3.02895	0.515165	28.2352
6.91831	3.76687	0.78754	24.9536
7.58578	4.99968	1.25894	26.666
8.31764	7.65838	1.98862	32.1165
9.12011	11.2712	3.21308	36.6081
10	16.8569	5.18094	47.1306
10.9648	24.0579	8.0728	64.895
12.0226	34.9123	12.1211	90.8612
13.1826	48.947	17.7022	120.913
14.4544	67.7494	25.1394	161.133
15.8489	91.2426	34.3998	208.298
17.378	116.227	44.9282	249.773
19.0546	140.203	56.4128	283.723
20.893	163.449	68.6858	320.135
22.9087	180.884	79.954	354.653
25.1189	188.969	89.3928	378.695
27.5423	194.644	93.0851	384.991
30.1995	191.822	93.9733	380.493
33.1131	184.638	90.924	362.087
36.3078	171.255	84.9271	328.695
39.8107	153.289	74.5198	290.188
43.6516	133.842	62.995	249.354
47.863	112.167	49.8607	206.328
52.4807	90.8368	40.9676	170.628
57.544	72.7596	32.8723	137.726
63.0957	58.0503	25.3289	107.306
69.1831	44.5129	19.3826	81.2934
75.8578	34.638	14.013	64.3584
83.1764	27.0979	10.3641	57.3555
91.2011	20.9819	7.85077	53.4835
100	17.7309	5.91445	54.0368
109.648	15.5891	4.51135	56.8554
120.226	15.6143	3.80563	60.3025
131.826	16.0662	3.27596	62.1102
144.544	16.3525	3.23719	62.5359
158.489	17.1455	3.22549	60.7232
173.78	16.8583	3.19915	56.522
190.546	16.0301	3.27893	52.5678
208.93	14.2454	3.125	47.5375
229.087	12.4403	2.89465	40.685
251.189	10.5636	2.61005	32.9139
275.423	7.98981	2.25332	26.3862
301.995	5.98353	1.7989	20.5318
331.131	4.54305	1.30783	14.9852
363.078	3.31147	0.97921	11.0639
398.107	2.40907	0.67231	7.90421
436.516	1.65802	0.448443	5.40497
478.63	1.08765	0.295678	3.5318
524.807	0.719274	0.18574	2.27163
575.44	0.44187	0.118378	1.40458
630.957	0.278245	0.0718786	0.865507
691.831	0.160373	0.0414864	0.524187
758.578	0.0963881	0.0250123	0.314878
831.764	0.0601785	0.0153738	0.194609
912.011	0.036679	0.00998222	0.126843
1000	0.0250026	0.00696761	0.0785909
1096.48	0.0176134	0.00488905	0.0558204
1202.26	0.0131734	0.00342268	0.040245
1318.26	0.00966228	0.00252289	0.0310262
1445.44	0.00748624	0.0019309	0.0236335
1584.89	0.00577948	0.00152643	0.019127
1737.8	0.00455898	0.00123625	0.0152926
1905.46	0.00361498	0.000989692	0.011996
2089.3	0.00282577	0.000784182	0.00953796
2290.87	0.00217882	0.000607719	0.00733921
2511.89	0.0016633	0.000474468	0.00556727
2754.23	0.0012504	0.000369255	0.0041977
3019.95	0.000924382	0.000275634	0.00310954
3311.31	0.000667793	0.000199317	0.00226785
3630.78	0.000474155	0.000145307	0.00162875
3981.07	0.000331931	0.000101205	0.00113441
4365.16	0.000227872	6.98362e-05	0.000774417
4786.3	0.000155327	4.68626e-05	0.000530309
5248.07	0.000103385	3.17614e-05	0.000347218
5754.4	6.76919e-05	2.13518e-05	0.000225958
6309.57	4.40694e-05	1.39139e-05	0.000144917
6918.31	2.77828e-05	8.63174e-06	9.52829e-05
7585.78	1.72842e-05	5.3526e-06	5.96677e-05
8317.64	1.05461e-05	3.30002e-06	3.69495e-05
9120.11	6.3668e-06	1.97303e-06	2.22406e-05
10000	3.67585e-06	1.17235e-06	1.31569e-05

## Sheet: Fig1_a4
Dp	Median	q25	q75
1	1.32845e-08	5.01932e-09	3.51613e-08
1.09648	3.67682e-08	1.41278e-08	9.50609e-08
1.20226	9.95084e-08	3.87306e-08	2.51592e-07
1.31826	2.61913e-07	1.04127e-07	6.56539e-07
1.44544	6.7175e-07	2.73453e-07	1.67228e-06
1.58489	1.69105e-06	7.03132e-07	4.17089e-06
1.7378	4.20859e-06	1.76392e-06	1.03012e-05
1.90546	1.02311e-05	4.31396e-06	2.48416e-05
2.0893	2.44223e-05	1.03401e-05	5.91834e-05
2.29087	5.68669e-05	2.40878e-05	0.000138055
2.51189	0.000130901	5.53587e-05	0.000313041
2.75423	0.000292065	0.000124621	0.000697696
3.01995	0.000642729	0.000274145	0.00153141
3.31131	0.0013776	0.000591085	0.00328076
3.63078	0.0029218	0.0012504	0.00689507
3.98107	0.00605925	0.00259045	0.0143278
4.36516	0.0123306	0.00522899	0.0290674
4.7863	0.0244703	0.0103586	0.0584153
5.24807	0.047855	0.0202946	0.114661
5.7544	0.0923278	0.0385829	0.224363
6.30957	0.172852	0.0722717	0.419354
6.91831	0.3176	0.133866	0.776818
7.58578	0.577481	0.241247	1.40178
8.31764	1.04225	0.426523	2.53684
9.12011	1.83287	0.742674	4.49786
10	3.16729	1.26451	7.69742
10.9648	5.34385	2.15474	12.9892
12.0226	8.863	3.5736	21.7957
13.1826	14.7622	5.84903	35.9651
14.4544	23.6255	9.46034	58.0306
15.8489	37.5114	15.257	90.6125
17.378	59.5539	24.6491	138.768
19.0546	92.329	40.2825	207.384
20.893	141.557	66.3267	299.99
22.9087	209.897	108.377	420.25
25.1189	310.303	171.47	582.27
27.5423	448.86	261.692	781.569
30.1995	629.435	382.165	1031.6
33.1131	867.194	522.819	1320.79
36.3078	1149.45	720.592	1662.49
39.8107	1470.42	925.131	2087.93
43.6516	1809.25	1134.57	2544.5
47.863	2200.85	1312.84	3085.71
52.4807	2519.04	1378.29	3598.44
57.544	2687.05	1330.14	4137.14
63.0957	2692.92	1211.95	4653.54
69.1831	2501.38	1065.61	4920.78
75.8578	2195.79	903.976	4796.11
83.1764	1852.95	751.767	4358.2
91.2011	1498.8	611.435	3744.63
100	1159.08	490.842	3114.35
109.648	884.315	393.43	2474.93
120.226	658.855	308.13	1879.14
131.826	503.465	241.878	1367.48
144.544	384.086	190.157	1027.43
158.489	295.471	151.717	756.25
173.78	230.415	120.189	557.045
190.546	184.491	96.1071	421.553
208.93	145.704	78.0352	322.823
229.087	116.148	62.6126	245.205
251.189	92.3282	49.2608	189.378
275.423	72.1745	38.2892	149.752
301.995	55.778	29.4697	116.599
331.131	42.3659	22.3101	89.4159
363.078	31.5163	16.7253	66.0774
398.107	23.1733	12.4085	48.2044
436.516	16.4529	8.96548	34.3245
478.63	11.6404	6.38077	24.3465
524.807	8.2349	4.47348	16.9782
575.44	5.74567	3.18987	11.7158
630.957	4.02835	2.2884	8.09335
691.831	2.87712	1.65799	5.71415
758.578	2.0805	1.21684	4.11748
831.764	1.53953	0.897892	3.04539
912.011	1.16051	0.66339	2.305
1000	0.894283	0.49919	1.76148
1096.48	0.698682	0.377621	1.39213
1202.26	0.551478	0.290174	1.11344
1318.26	0.439258	0.226333	0.892731
1445.44	0.350863	0.180207	0.723458
1584.89	0.279254	0.142586	0.578022
1737.8	0.222763	0.112901	0.466138
1905.46	0.179202	0.0886761	0.372538
2089.3	0.140801	0.0696193	0.296248
2290.87	0.10992	0.0538987	0.231821
2511.89	0.083591	0.040804	0.177408
2754.23	0.0628928	0.0305638	0.133119
3019.95	0.0461662	0.0223453	0.0975358
3311.31	0.032705	0.0159034	0.0693296
3630.78	0.0225568	0.011014	0.0479489
3981.07	0.0151526	0.00739288	0.0321503
4365.16	0.00993372	0.00478255	0.0212153
4786.3	0.00629097	0.00300023	0.0133666
5248.07	0.00382225	0.00182404	0.00814362
5754.4	0.00225402	0.00107346	0.00482534
6309.57	0.00127165	0.000608714	0.00275627
6918.31	0.000701492	0.00033531	0.00154057
7585.78	0.00037139	0.000178771	0.000842159
8317.64	0.000191802	9.09558e-05	0.000436776
9120.11	9.5898e-05	4.47386e-05	0.000220335
10000	4.62593e-05	2.13473e-05	0.00010709

[truncated: 5 more sheets: Fig1_b4, Fig1_c4, Fig1_a5, Fig1_b5, Fig1_c5]
