# Supplementary material for: High sensitivity of cloud formation to aerosol changes
Source: Nat Geosci. 2025 Apr 3;18(4):289–95. doi: 10.1038/s41561-025-01662-y (PMC11981915; doi:10.1038/s41561-025-01662-y)
Supplement: Supplementary file 3 — Statistical source data. [file 41561_2025_1662_MOESM3_ESM.xlsx]

## Sheet: Fig2_a_data
CCN	Nd
36.5889	-338.807
281.238	41.189
363.365	58.0647
376.038	174.973
333.8	100.357
360.402	117.647
327.623	162.528
219.674	165.793
129.841	68.9207
126.602	19.1179
158.513	45.4015
132.822	28.7248
176.109	69.6174
169.887	71.2129
123.856	48.352
212.777	101.711
253.901	137.74
322.798	177.704
343.515	163.855
339.466	179.436
305.754	130.925
162.57	120.84
149.745	122.838
131.411	97.7583
137.388	105.743
137.338	109.499
153.224	118.768
417.607	88.9714
331.352	132.834
221.514	90.8189
164.633	70.5926
148.228	72.8393
148.684	78.5516
152.694	85.6277
206.186	135.659
235.402	130.229
184.712	60.0177
236.753	114.462
297.996	116.822
465.742	179.154
446.583	214.985
515.816	231.87
551.061	259.586
598.446	301.345
576.863	241.965
590.978	199.341
592.843	244.272
584.627	263.943
612.077	276.819
628.74	253.511
593.368	250.527
604.164	202.326
719.624	206.145
883.171	298.001
757.652	356.919
746.354	248.206
636.895	157.939
698.884	226.973
552.602	132.863
552.739	124.653
554.047	151.983
552.694	162.551
560.742	182.713
560.616	222.847
440.614	80.0234
381.185	87.2557
415.92	72.5802
383.93	62.4794
373.169	93.1556
299.016	77.2229
263.204	71.7337
418.797	154.649
352.088	77.6259
295.406	164.054
216.942	107.018
397.535	150.814
285.998	61.4608
303.259	145.407
279.665	149.193
279.423	120.11
256.378	105.561
223.798	100.633
195.133	124.359
153.254	103.145
114.835	82.3209
92.2997	56.5508
131.949	91.6169
147.645	48.1558
171.878	88.1368
219.676	83.3445
394.841	168.475
394.177	172.9
405.283	211.054
368.103	192.061
350.782	148.35
550.618	137.396
606.05	234.807
686.52	187.398
572.745	198.228
470.408	161.819
449.97	144.857
351.52	158.284
316.008	126.694
316.153	153.779
314.445	140.726
356.394	203.183
329.132	198.082
335.741	191.7
316.848	162.327
276.389	153.061
276.205	149.037
634.63	442.409
613.054	450.403
563.503	415.403
594.502	418.805
488.768	329.68
455.152	312.324
521.363	383.811
508.968	429.654
461.571	387.245
441.778	307.487
638.22	250.581
82.1555	38.8803
76.4312	43.7886
58.7744	37.0185
64.3469	43.167
106.584	67.0462
174.708	114.145
263.488	106.337
329.166	149.785
647.139	233.596
453.197	86.7796
380.672	149.001
334.857	166.162
399.787	-83.5887
327.824	91.8395
445.826	87.4043
408.617	62.3133
547.745	107.825
593.78	-34.5511
251.602	39.8285
338.582	41.531
353.173	133.204
210.451	-45.2513
288.551	138.14
297.219	76.7291
392.825	110.477
481.101	158.805
429.127	-4.09054
374.029	44.4258
333.252	12.9454
610.093	33.8297
246.051	127.847
252.824	125.608
241.868	140.844
217.978	141.603
151.994	101.887
143.927	102.984
158.538	113.218
159.262	114.837
146.394	94.1053
116.852	54.1011
94.7115	37.0704
117.805	46.7167
83.7124	25.253
45.2852	16.1686
28.8105	10.1565
20.5412	7.91638
7098.46	-469.844
7885.72	-565.93
9386.73	1007.29
9987.8	142.601
9386.63	14.8812
9888.93	310.944
7012.84	-8144.67
194.179	-54.0441
190.89	-36.6577
173.097	-42.1095
153.431	-41.3349
153.425	-84.6126
395.959	-819.304
484.001	-495.611
381.115	-616.374
386.69	-421.546
299.486	-491.661
265.123	-522.617
232.135	-532.938
341.83	-270.701
414.834	-72.6674
370.454	57.0283
300.888	20.8962
392.715	291.502
350.797	225.339
174.372	-116.54
163.444	-100.169
175.105	-153.77
180.798	-132.165
174.285	-76.6005
157.987	-81.1274
144.966	-42.7292
121.188	-55.1956
111.112	-179.419
120.459	-249.822
118.818	-417.337
149.157	-521.88
215.985	-650.874
177.016	-716.067
199.432	-626.285
196.757	-507.948
274.068	-326.873
219.661	-315.211
248.965	-252.954
235.161	-257.469
215.329	-251.243
201.405	-278.107
185.445	-213.63
184.549	-160.539
177.02	-132.101
166.402	-180.858
155.682	-219.365
148.009	-257.16
149.098	-230.715
145.961	-257.357
144.791	-316.651
154.688	-335.452
172.874	-351.296
180.534	-415.861
169.576	-447.29
138.411	-479.943
159.628	-461.913
231.314	-197.793
243.523	-270.904
510.401	314.841
159.974	57.6192
105.581	21.2396
98.6846	-176.607
103.942	-177.606
109.157	-188.678
219.613	-163.456
204.096	-103.734
180.057	-112.884
162.03	-133.285
145.924	-99.513
132.344	-143.635
128.351	-129.958
118.865	-146.74
132.651	-102.233
117.277	-117.542
109.111	-139.166
117.742	-490.786
140.529	-557.355
195.231	-342.653
98.7174	57.7555
675.154	236.228
615.903	220.731
577.48	165.485
477.247	191.747
434.129	204.338
197.321	130.88
218.497	128.1
207.296	147.154
253.105	214.96
363.455	251.801
1047.56	461.283
991.501	414.532
922.979	377.137
772.266	281.31
718.512	256.34
645.236	215.515
590.155	193.017
698.488	206.595
1069.48	256.663
1371.69	279.857
1442.93	263.193
1435.69	289.801
1347.16	418.701
1271.81	393.965
1193.11	339.861
512.782	139.695
461.813	175.911
394.961	109.548
368.907	98.0673
392.862	118.914
374.757	117.99
370.01	105.543
329.832	74.2001
287.296	109.959
243.825	100.177
263.723	104.017
415.165	222.889
531.252	216.443
593.051	170.45
638.173	184.338
519.094	116.838
307.185	147.074
385.958	104.045
377.527	114.434
342.413	98.1083
375.111	129.075
409.334	179.616
414.924	189.335
410.724	180.929
356.209	85.113
328.226	89.32
443.18	106.415
347.685	55.2402
428.857	175.004
1260.84	463.252
1393.64	573.558
1274.03	480.343
806.244	388.539
557.103	294.729
544.588	281.301
504.9	258.524
422.162	236.017
409.592	242.687
443.895	263.118
430.194	260.464
423.624	174.205
1276.35	453.434
1202.14	392.31
1132.23	366.855
1142.13	407.902
1193.62	333.715
1130.6	350.163
758.006	277.437
632.876	251.192
580.056	250.468
509.977	280.954
536.845	331.833
680.805	378.153
684.385	394.756
678.079	388.067
648.936	395.023
273.8	157.961
313.46	225.537
430.355	315.019
535.425	384.448
146.959	130.754
148.263	125.13
325.759	127.235
201.814	110.355
100.659	62.5178
290.666	205.84
316.968	147.287
331.82	136.36
368.223	126.522
327.795	74.6257
309.314	86.0495
319.359	116.413
288.95	115.381
277.544	124.424
286.754	140.565
239.973	41.697
316.13	167.211
504.346	176.757
637.247	261.934
788.789	334.961
856.069	372.689
742.435	281.603
749.049	234.775
765.978	234.773
914.536	290.94
975.774	315.833
900.624	228.025
889.781	203.811
766.464	127.712
637.795	145.163
688.648	179.371
693.779	156.061
649.474	150.474
787.183	229.705
882.414	330.584
256.108	195.045
241.766	137.424
264.862	163.524
223.752	136.8
204.084	108.849
184.347	94.9164
202.815	94.3223
239.805	101.931
336.231	143.173
426.296	194.504
473.193	232.598
457.212	198.602
523.572	235.495
553.498	195.024
530.544	151.812
704.894	279.661
700.101	268.744
856.825	297.497
1009.83	297.897
1119.52	356.771
163.789	113.359
166.875	115.44
192.589	125.772
219.893	133.301
225.638	144.55
249.728	124.73
278.943	191.989
627.813	331.655
483.51	287.921
132.925	70.8408
164.923	38.7067
1249.77	597.033
1222.28	589.466
1067.35	571.141
907.713	395.859
1318.49	534.281
1325.29	560.264
1255.62	510.893
1495.29	715.502
1490.37	711.261
919.625	378.16
827.451	223.153
701.009	187.509
690.839	201.059
108.291	5.59443
141.396	54.4706
48.4542	41.5727
75.9652	61.5149
151.905	130.2
1575.94	367.155
1429.33	332.57
1179.8	194.703
1100.62	336.995
883.743	370.778
703.774	269.043
692.136	291.152
675.917	249.615
658.42	254.156
683.806	341.067
604.817	259.782
721.224	247.2
641.292	175.649
518.693	72.2038
1034.26	323.904
476.201	222.019
1102.01	299.318
1212.94	303.773
809.613	87.3769
703.04	144.503
1058.01	414.405
939.65	453.433
743.45	312.791
989.874	372.356
1055.46	379.298
2765.11	300.182
2730.12	267.791
2713.2	380.126
2615.5	374.026
2574.68	337.343
1793.94	296.948
1644.32	282.483
1290.04	17.0034
105.867	29.9749
734.895	67.3994
1232.47	78.746
1474.53	145.172
1361.41	380.853
1135	231.741
911.011	206.228
765.719	98.9054
670.95	154.092
497.966	80.5697
635.092	87.8335
647.226	68.5407
515.901	52.9623
522.109	120.989
469.843	67.8534
580.066	83.6717
684.021	199.461
788.908	142.055
798.694	128.518
758.934	105.806
743.808	113.819
716.466	149.746
678.408	152.384
694.43	156.515
648.313	173.515
731.952	164.899
832.636	232.745
1007.76	269.423
1003.38	277.427
978.82	341.615
959.978	323.592
794.952	309.073
687.317	269.233
665.362	258.674
685.886	265.299
694.054	275.614
110.574
656.812	377.557
649.609	254.655
804.494	126.241
626.631	55.6285
596.167	57.7089
559.943	62.4272
446.298	36.0469
470.484	101.951
47.9133	32.3699
93.8371	65.4233
316.483	124.803
298.642	74.7533
241.928	34.5514
221.865	79.7785
219.59	84.1749
176.997	60.6624
173.537	84.1526
136.335	49.7085
137.074	56.5256
121.661	55.4809
116.702	66.8425
110.9	65.8533
83.2932	44.3519
75.9746	42.5979
119.357	72.2775
101.813	58.8459
68.3037	41.9249
95.396	56.8885
93.5813	53.6157
119.401	58.0523
201.693	105.929
205.647	115.465
188.138	79.3449
193.226	79.7732
192.844	81.0321
232.533	89.6058
325.144	138.383
300.947	94.711
217.562	89.2125
187.782	78.5031
170.808	74.2497
184.297	78.0597
59.1226	20.0567
42.479	13.6606
48.6298	20.1741
68.4533	1.95103
92.0027	49.0975
128.339	6.34966
183.079	19.1926
337.935	117.493
397.768	191.303
362.088	169.717
1098.87	432.698
1095.44	406.858
1112.23	439.194
1092.87	431.583
1148.05	463.415
1129.34	441.774
1150.44	481.175
1133.79	370.062
1136.57	392.97
1056.35	431.409
136.859	82.5767
107.911	64.5435
16.2662	8.67127
43.3735	17.6495
104.628	55.8084
58.247	20.5146
79.8915	24.9999
80.6185	21.0773
83.2133	33.4095
75.03	-21.933
71.3116	44.9536
56.6789	29.0113
53.8512	37.1726
88.6547	64.2208
89.2142	64.7876
59.832	46.2315
87.2312	65.6962
70.2724	39.5532
106.137	79.3134
95.534	72.7621
118.684	86.7374
130.489	71.8059
258.984	63.4828
287.461	115.526
369.404	130.013
379.549	113.06
352.052	139.804
244.865	54.0871
251.851	85.5263
267.474	83.4178
269.161	90.8959
242.161	117.792
333.66	174.79
147.335	29.8763
107.263	53.2065
157.122	110.041
145.63	91.1967
122.753	68.2704
134.555	80.0094
148.999	74.18
146.756	70.5637
115.79	61.0343
129.466	74.5283
112.023	51.6584
125.198	56.7898
111.185	56.1013
192.423	127.657
112.595	30.2075
100.776	56.9504
291.283	132.354
121.156	60.1788
131.368	89.8353
92.2129	53.1119
83.4639	57.8614
60.0364	37.7123
57.226	34.731
65.3601	40.9881
91.0883	66.785
110.773	69.6005
108.732	42.3334
137.216	56.8897
193.629	90.5534
222.597	120.257
180.137	74.3433
216.716	103.05
219.359	80.6413
321.576	115.564
241.76	97.0063
135.925	59.4838
106.184	51.0753
118.304	76.3926
125.299	16.8725
420.424	241.33
437.38	243.237
472.368	263.616
492.971	207.519
509.541	179.968
469.097	137.642
447.915	171.249
406.472	100.621
407.003	105.748
400.34	104.247
398.852	116.801
428.487	132.499
418.094	115.218
384.653	105.974
327.94	72.8836
286.57	108.259
277.249	124.485
274.071	150.25
286.916	149.816
730.164	306.994
1111.97	398.988
881.489	238
883.91	271.872
682.823	250.08
631.236	285.8
763.901	277.81
1291.03	410.92
1100.35	496.603
966.379	558.897
668.822	138.117
793.253	258.629
663.247	229.04
456.711	172.322
878.093	302.536
801.938	253.548
776.755	215.362
417.734	118.148
379.783	87.5709
425.425	123.454
483.249	130.006
499.995	142.379
1085.94	307.611
1064.53	352.308
589.943	253.002
880.815	346.272
463.001	250.225
413.75	182.632
372.366	174.851
316.415	150.824
303.334	174.743
403.256	268.653
428.468	194.11
129.554	46.4238
116.41	43.0051
102.004	27.5375
102.842	37.2223
109.087	27.4226
113.438	36.152
171.974	81.5828
154.127	37.284
175.897	70.3338
180.813	66.5294
195.2	60.9606
167.401	57.7158
560.674	273.672
523.558	195.913
502.841	189.483
444.522	186.008
566.772	137.231
619.406	183.559
452.577	124.95
489.579	159.298
725.827	81.9465
341.579	-11.0224
301.448	0.450813
256.818	-8.81933
233.971	0.834426
230.289	3.32108
220.307	-2.45762
341.424	-3.35664
354.738	1.29968
460.22	18.3489
491.221	1.254
440.892	-9.17974
406.018	7.74757
354.616	-1.11917
355.847	5.05392
381.52	8.54593
381.495	24.005
360.507	-4.38296
463.749	201.504
147.213	75.1791
227.624	115.995
538.378	137.288
135.856	57.6514
81.0283	4.75825
71.1637	-28.9982
250.315	49.2225
195.964	51.4862
193.79	32.9206
296.672	73.6522
512.531	142.761
469.345	101.017
408.217	92.8133
398.924	91.0636
420.129	108.609
418.857	47.5692
605.322	91.9936
155.377	77.2284
48.8729	27.3733
27.615	17.992
38.9175	24.0559
39.3317	19.0584
36.7642	19.5545
31.9023	13.1529
103.457	92.6071
124.63	23.622
112.624	71.6754
81.1552	23.0388
60.1588	40.4035
56.7489	27.6164
75.8626	9.72905
24.6875	8.99935
758.853	347.663
894.511	408.415
904.02	387.89
971.449	426.804
866.059	360.256
402.092	91.6723
380.011	61.3894
138.871	50.9021
110.709	51.4705
119.564	56.4356
138.605	65.4647
152.348	67.3434
170.771	70.4582
232.133	105.989
423.968	30.9331
276.375	74.9009
260.484	112.36
286.678	141.362
304.417	129.927
313.569	113.821
303.517	144.153
271.124	101.825
242.046	82.306
302.573	100.694
209.36	81.9011
162.187	60.1866
181.528	109.322
248.216	78.8743
387.146	109.616
332.246	126.518
250.75	104.063
249.512	87.7435
276.356	111.638
246.731	41.4428
118.334	25.3088
107.904	44.0625
109.991	46.851
98.7614	51.2304
81.7287	55.8516
68.1224	41.9927
61.1169	40.8016
66.6829	45.5421
128.187	75.2493
99.7921	67.8332
88.9338	66.0043
104.656	76.5076
117.301	45.0384
234.408	99.6377
223.5	76.8068
195.376	157.489
112.889	62.2349
133.222	82.125
199.602	153.237
137.357	66.4511
171.794	71.2229
179.392	125.345
167.464	79.3188
210.357	72.952
239.022	85.7446
256.891	71.8921
273.204	58.4204
287.049	58.431
336.044	116.54
445.05	157.675
387.665	171.865
386.552	200.281
350.709	182.975
349.055	167.281
319.494	146.37
305.382	157.012
291.913	164.902
298.259	140.893
298.035	166.768
299.018	181.741
327.481	311.823
302.043	145.608
291.186	147.777
216.749	116.343
233.527	129.973
123.632	80.5425
80.6273	-0.310929
137.538	44.6654
242.541	136.501
221.003	118.496
182.624	110.233
202.92	101.464
218.883	121.799
253.283	130.183
281.17	135.89
287.452	143.437
295.994	160.898
535.29	69.6779
571.871	119.873
617.078	122.665
685.426	202.306
724.98	228.408
751.839	255.859
824.121	281.65
809.75	227.676
780.777	187.565
812.109	210.947
872.311	280.574
919.723	203.469
948.205	330.524
926.957	401.985
1131.48	550.302
1391.02	510.154
1281.03	467.685
1128.85	492.273
189.083	111.15
112.183	59.7692
90.9324	39.5136
69.9976	23.3207
85.3503	19.6732
129.273	60.2379
389.383	154.232
267.275	-1.80784
209.062	-45.843
148.234	41.1635
136.486	-15.9693
96.6743	20.6846
108.415	-2.14141
209.837	29.2252
183.837	76.9242
262.484	116.56
192.552	64.0191
155.521	60.1306
146.835	53.1742
181.692	-36.4157
424.631	125.817
370.236	100.493
464.052	249.611
314.984	37.1969
468.813	137.073
252.942	41.6546
205.692	41.5395
284.69	105.654
202.247	64.8745
337.041	171.497
408.297	202.959
385.629	194.9
433.122	269.991
459.395	284.918
577.595	396.217
485.637	267.697
497.625	291.868
565.819	314.263
625.748	325.743
732.575	367.973
840.358	390.582
1032.68	363.389
162.041	52.6453
155.512	41.2442
119.454	35.7619
104.917	41.0463
99.4005	40.272
96.1682	45.4459
78.3847	36.4937
67.9443	29.0393
57.4276	21.0392
57.0023	20.8937
41.2664	18.2264
44.8793	28.2334
58.9276	35.7012
50.0672	35.4173
44.2875	30.0748
40.561	26.7563
56.5794	39.4039
98.894	75.6239
231.243	153.352
287.508	164.904
356.991	187.573
294.712	149.817
259.978	131.441
320.071	162.109
327.717	106.769
262.258	124.116
301.314	36.6644
245.524	129.808
246.301	61.0258
215.423	77.4467
231.271	85.2539
195.17	76.0444
177.476	50.1244
128.903	45.3539
71.0971	19.7537
55.6161	18.6599
46.4146	10.8914
42.0066	9.2107
35.1578	9.33758
28.5773	7.98571
21.4465	-4.8139
49.1002	7.34122
89.5959	1.24528
60.3275	6.73756
53.6464	28.1592
72.217	38.7558
96.6081	38.2166
106.489	53.3896
125.667	83.0112
130.923	88.6902
134.226	95.3515
136.552	101.35
117.232	90.0067
100.287	71.9402
103.85	78.9309
97.9059	76.733
91.6655	75.6016
59.9696	47.0545
43.2756	32.4495
46.6874	34.8427
90.4063	59.7341
88.4916	61.3393
412.793	144.713
314.582	32.0215
401.014	112.171
254.303	138.48
310.56	162.86
315.469	104.438
294.645	67.1646
185.606	60.7729
152.86	53.9053
170.39	59.5224
295.145	100.005
264.269	46.6648
183.594	63.5069
179.628	104.835
196.73	118.849
183.441	118.849
223.648	137.564
242.054	168.087
212.401	61.742
235.158	74.3692
274.463	113.301
160.763	47.5944
136.825	37.1203
143.299	52.2505
152.026	59.9932
158.159	62.6527
189.786	127.519
98.1039	50.5856
69.1386	41.1449
57.6639	12.9267
74.0024	17.1853
68.1843	38.3126
121.388	67.2542
166.732	62.4498
152.541	18.9349
189.388	103.352
130.195	62.8906
161.18	130.126
95.9126	84.1188
92.7527	57.5803
42.6575	19.8775
59.3813	44.234
85.7491	55.9264
91.2053	57.3492
134.919	76.4973
140.189	76.2637
139.898	44.1794
243.879	126.011
350.165	204.916
355.331	215.778
404.195	276.083
364.1	204.77
422.98	293.818
370.983	238.82
300.301	200.546
133.736	71.6783
243.343	116.396
286.476	231.095
202.12	117.139
201.868	107.384
192.232	95.5532
226.191	102.209
206.709	84.5966
241.374	148.634
212.436	129.456
194.521	100.978
207.122	105.851
195.717	92.2466
175.2	74.3025
166.698	63.976
143.389	46.9815
116.825	38.3492
102.185	41.8761
57.7576	30.4835
72.8202	29.6713
72.2561	35.2665
233.444	93.6202
190.281	90.3998
139.167	61.6916
141.588	73.5871
130.679	73.0178
265.481	130.654
274.278	171.364
292.569	194.218
343.375	217.429
396.174	259.406
409.596	299.496
438.891	335.744
488.052	348.607
485.807	307.828
480.449	293.87
270.013	166.797
174.979	81.9042
138.73	55.3817
92.5158	32.1237
103.913	22.5434
245.084	83.5852
264.424	62.6181
163.746	73.2749
213.366	124.144
199.133	122.814
184.202	127.991
168.901	110.486
239.462	155.366
377.229	252.736
443.701	236.407
549.125	302.315
471.662	281.098
430.433	270.213
375.941	226.914
380.437	188.914
284.942	156.854
197.594	121.544
162.975	119.103
88.9483	53.0939
63.8326	31.1725
56.8053	27.1625
40.6436	15.7115
36.3067	13.3744
51.3586	30.5098
55.7398	43.0557
49.0953	35.4638
42.352	29.7453
118.121	96.3768
61.7251	45.4429
53.1942	36.6113
47.9793	28.6863
93.8645	65.8073
123.898	87.0502
145.364	95.0801
173.762	114.165
132.598	42.5062
175.397	112.58
100.128	-1.26564
179.259	48.9558
362.427	165.676
343.719	161.535
400.573	321.594
267.106	200.585
140.581	72.5365
191.022	92.327
169.946	57.5887
188.131	58.3154
146.058	52.0196
141.643	44.1672
182.536	71.6105
165.067	93.5899
200.635	101.355
35.5793	22.4284
247.809	138.865
214.611	94.8501
225.459	103.344
281.83	191.162
241.453	141.497
140.331	74.5004
164.282	109.481
110.396	50.4122
60.0473	27.6197
36.1117	22.0899
35.2514	15.1101
22.1026	-3.04527
135.407	20.0558
85.0509	23.1692
62.5388	26.6185
373.78	305.543
336.953	185.046
278.791	154.07
269.25	124.883
306.37	133.326
313.551	116.015
307.986	139.972
291.218	116.44
235.162	66.4611
219.071	107.947
195.177	86.1953
190.577	80.5257
185.633	59.3923
113.031	73.0212
104.653	58.2796
110.244	65.4828
58.8103	20.3918
69.3492	25.5585
74.761	22.3421
72.7881	17.3072
67.0554	16.8796
56.8305	16.9955
120.211	39.136
122.962	64.9548
190.846	157.202
67.6018	13.7652
51.2319	14.5594
67.6606	10.2493
93.8368	35.5439
1024.35	575.899
949.23	543.985
288.574	123.928
304.671	92.9147
338.374	111.465
318.134	94.7892
288.618	69.3512
361.907	163.144
314.86	50.431
260.225	65.044
536.461	342.016
487.112	155.454
320.344	87.9403
477.462	243.461
412.234	238.81
483.566	294.943
203.173	103.602
1859.21	768.59
1411.65	533.452
1043.74	270.931
858.31	238.579
419.542	192.032
503.568	323.773
467.402	275.973
621.315	305.812
667.153	247.787
708.281	238.644
750.606	317.094
924.922	474.948
490.48	299.468
386.287	216.459
334.072	226.955
247.292	191.386
230.862	157.91
269.023	223.967
403.91	222.631
370.531	157.527
570.167	189.078
907.466	454.739
805.316	756.264
694.787	107.201
794.915	170.353
607.294	137.913
279.914	9.9645
146.192	13.751
270.16	85.0078
732.289	331.208
671.52	356.368
174.639	88.934
122.042	52.634
1577.71	626.311
482.975	217.47
365.95	209.906
239.552	108.121
219.76	134.797
626.67	34.1399
492.404	152.521
283.405	110.372
269.372	108.174
292.408	100.943
315.16	87.2916
345.862	77.813
385.379	68.3596
414.727	50.1925
513.625	47.7099
611.584	80.9109
680.615	61.5168
956.987	141.478
901.021	184.393
1004.29	356.794
346.488	88.2776
295.856	67.2164
255.964	62.7099
251.573	50.7968
246.959	0.55022
295.135	67.5961
297.056	98.2636
339.117	120.687
358.434	133.736
528.524	68.7909
441.872	174.714
411.23	124.903
587.564	72.9832
390.205	64.2906
504.694	14.4816
491.377	203.926
223.744	73.886
215.088	59.6502
169.543	35.3913
132.307	20.4004
140.605	39.9312
187.314	84.5655
247.295	157.096
255.88	141.885
343.046	207.978
377.118	246.45
390.805	246.812
517.525	244.646
445.478	219.356
437.444	199.796
416.682	154.277
379.338	69.5571
349.547	78.0228
364.576	81.848
391.008	79.3087
486.773	143.662
466.376	209.332
388.639	105.146
490.011	179.779
936.943	466.04
1005.26	410.9
409.06	200.407
444.668	254.243
565.424	307.684
687.259	316.411
818.416	324.181
984.116	311.321
1187.82	259.551
1286.83	235.44
1498.55	211.883
1739.26	222.49
1703.74	185.337
969.059	306.422
1164.13	359.319
1408.01	504.492
1360.63	620.134
788.072	226.263
815.517	261.523
837.304	234.76
779.145	248.976
739.875	213.502
634.175	24.0535
333.072	110.243
357.19	140.025
254.574	105.237
229.277	83.8363
262.772	118.029
275.104	123.167
331.753	144.258
349.521	140.77
340.676	126.757
907.221	333.328
758.984	225.983
728.909	300.182
948.077	488.869
1656.93	238.803
623.043	254.774
824.575	227.533
865.075	203.173
889.947	217.936
883.442	234.426
932.54	226.446
767.216	301.368
849.988	290.989
782.385	289.373
771.847	265.11
658.884	258.209
601.148	240.629
548.244	186.894
858.855	227.075
680.847	181.229
642.97	143.41
702.523	194.11
510.94	95.1138
465.035	127.421
408.079	163.756
536.15	230.827
575.439	270.016
528.019	263.984
501.35	240.877
364.899	212.85
365.148	200.346
145.056	57.6037
201.796	57.4811
578.722	162.754
645.649	219.62
510.549	73.406
505.937	-4.92526
539.389	147.253
531.535	153.371
783.722	260.727
725.693	243.452
599.001	201.851
537.554	254.099
1662.13	337.026
1228.58	17.5687
1203.8	287.838
1155.64	261.421
1199.07	324.404
1297.64	489.762
1177.82	317.11
1181.64	461.185
1559.4	621.62
1670.39	604.198
1489.8	442.687
543.514	129.324
498.149	161.944
514.16	211.846
437.681	198.363
423.32	209.594
587.246	266.68
310.71	173.62
448.122	280.687
533.385	340.951
1007.13	614.173
902.479	448.795
969.326	549.773
785.569	438.755
726.09	343.558
753.739	337.992
714.546	263.091
506.387	213.406
536.716	191.833
410.807	77.3493
341.629	143.222
667.143	202.291
634.098	225.221
618.543	230.359
586.453	241.186
677.033	326.229
707.855	321.681
614.746	225.963
147.964	37.109
171.318	101.22
343.758	118.186
316.144	113.579
298.72	108.999
287.152	114.472
264.706	85.6994
230.123	62.4447
215.408	73.448
223.595	95.5152
350.788	161.424
336.012	94.0701
375.383	133.593
1697.34	694.293
1623.16	561.495
933.178	333.875
942.48	493.03
878.896	510.688
793.895	409.471
746.506	373.968
533.576	137.783
625.869	168.293
553.309	173.715
471.431	152.353
404.985	158.856
414.813	223.229
451.956	262.939
432.11	246.27
369.794	201.367
308.062	186.115
279.044	136.587
178.846	105.267
173.412	115.851
330.108	193.715
259.615	114.431
224.414	84.7075
208.656	67.6327
222.954	88.4331
269.543	131.45
308.706	180.269
352.697	128.478
132.259	77.1277
243.297	140.572
250.707	135.739
277.306	149.09
295.097	162.157
357.65	155.021
404.701	172.628
464.536	207.996
525.067	240.107
462.229	165.262
392.74	114.453
371.484	105.966
423.262	161.17
616.534	291.004
397.206	134.219
228.665	82.5778
219.951	84.9996
267.638	151.342
230.021	73.7851
194.355	91.1131
199.138	123.045
242.658	112.305
235.046	124.717
221.88	104.6
220.252	68.2535
138.792	87.3044
106.569	69.4601
101.266	64.3307
79.2299	47.0162
85.4348	52.1673
287.537	223.034
391.643	274.832
469.192	233.239
502.109	472.862
474.833	390.593
517.102	383.736
523.414	404.877
599.139	408.075
609.358	300.893
603.739	350.695
564.007	318.658
495.971	269.554
443.28	221.034
360.716	176.275
322.338	143.115
294.283	140.263
269.811	140.209
256.855	151.149
247.533	159.872
274.937	159.65
343.91	220.8
375.713	246.247
356.913	201.796
324.048	189.339
297.563	167.333
302.224	101.297
279.168	63.5225
149.819	31.9256
157.293	49.9563
195.299	59.0445
212.667	82.7107
172.879	50.0621
247.099	137.886
299.658	199.062
298.828	203.669
289.718	180.518
253.073	198.142
373.693	235.24
348.05	229.01
330.853	208.655
341.818	143.969
436.544	189.985
616.122	301.412
530.66	320.886
503.842	245.155
566.846	277.445
592.997	396.528
592.256	351.843
502.601	252.008
338.421	192.025
335.326	205.262
360.026	217.713
448.191	275.43
384.206	240.074
309.714	202.94
222.894	165.586
206.431	163.927
162.771	107.998
159.116	89.0394
108.985	75.9808
256.796	41.7465
294.919	218.877
282.993	183.44
318.487	179.7
350.302	190.648
431.843	263.553
446.218	268.869
399.998	252.597
387.028	263.005
395.8	283.292
417.488	305.893
441.699	307.324
446.264	314.663
415.387	289.239
390.797	291.27
410.78	283.159
436.671	269.455
453.072	318.77
326.789	186.444
371.22	213.681
457.526	261.581
475.696	230.892
432.532	194.809
418.999	175.462
428.17	214.786
494.107	301.616
483.286	299.557
476.565	275.754
500.636	269.713
531.67	290.743
597.477	279.567
682.019	393.894
263.667	159.146
215.784	118.301
240.05	126.831
302.663	136.907
379.329	58.8223
362.027	197.302
412.259	14.6009
392.161	84.6485
319.987	83.335
224.444	67.823
171.636	73.0615
182.416	86.1006
164.23	93.5394
156.115	99.0587
191.266	147.132
110.161	122.359
94.2595	95.819
80.167	73.9075
69.0456	71.7984
286.357	126.981
266.371	186.885
282.958	216.483
323.355	134.39
419.566	122.164
357.199	112.436
393.524	141.945
383.254	179.531
426.499	231.62
231.725	179.737
294.038	225.544
412.219	273.699
373.567	159.828
329.219	132.349
7383.94	7293.37
215.567	158.737
258.804	105.186
346.966	165.667
361.862	188.926
255.587	162.539
188.016	117.521
203.53	139.309
242.713	166.983
166.185	119.033
146.079	104.015
159.771	97.3584
166.599	81.746
200.751	69.4229
203.515	20.3845
264.821	135.377
362.817	170.394
399.198	183.212
395.778	239.192
359.85	155.401
389.264	151.695
265.919	122.141
245.16	49.5303
241.097	71.8149
137.943	45.0248
162.591	46.5824
165.559	28.8145
189.886	33.7866
216.119	43.9715
185.974	29.5901
221.73	27.7692
230.335	47.6845
283.148	65.8059
205.627	60.2189
79.0066	22.032
47.5238	-49.1195
70.65	5.88213
110.884	62.1548
88.5688	-4.14995
135.704	91.1884
92.8792	33.142
103.131	24.6647
127.428	36.9363
147.514	91.3876
129.668	69.9082
81.3387	22.81
77.9148	-0.117297
83.2582	6.98229
96.2114	13.4574
98.4599	17.6235
87.1775	8.10111
96.8587	26.558
544.25	126.883
396.52	101.844
86.4714	27.5927
103.892	31.5221
117.837	19.2028
142.17	73.3955
149.943	90.0198
170.021	103.502
190.794	112.72
610.673	189.263
408.219	238.779
923.799	525.466
969.565	569.913
1028.34	555.472
902.917	450.487
759.568	376.353
127.63	51.4162
220.17	5.34866
246.099	25.4675
217.739	19.7097
219.113	5.04777
182.843	75.6657
97.9484	51.5135
93.0076	35.6468
114.573	42.2262
115.334	32.4518
159.685	60.7164
175.359	118.208
358.735	174.156
397.788	206.364
396.593	184.532
439.451	223.823
446.346	214.814
426.292	170.733
450.795	184.51
471.277	131.2
446.814	170.429
485.938	174.157
377.924	146.053
469.696	187.317
328.77	132.215
345.08	119.787
344.538	143.258
385.845	138.69
363.238	112.727
368.203	138.958
432.488	161.038
486.597	219.301
416.969	53.5728
556.394	205.439
509.16	49.2613
459.514	38.9171
380.595	71.0517
333.058	72.4893
214.455	56.561
230.091	91.1705
316.707	103.422
173.754	49.2088
82.8914	64.0759
63.3032	55.5479
47.7659	41.776
53.8543	47.2481
64.3946	52.4823
66.0845	55.0793
62.5866	51.2729
71.2137	58.6529
42.5303	28.6726
50.3817	40.3213
64.7097	52.4857
84.5002	62.8008
71.6997	65.1591
66.4525	54.7477
62.6395	52.5751
54.9908	41.9325
53.2697	33.4584
55.5969	40.4592
55.0079	42.3461
42.278	33.5386
293.472	156.528
260.804	179.452
35.0849	11.0527
230.047	119.681
134.525	97.7552
1218.38	455.391
1198.74	411.486
1171.28	317.727
1157.41	340.565
1257.72	423.661
1193.44	486.051
1119.47	379.465
1172.53	292.976
1291.09	352.55
1419.48	478.337
1422.4	514.789
1051.62	525.333
897.69	441.387
827.133	310.63
849.345	275.226
1057.52	279.89
1273.65	288.891
1352.57	447.858
1325.91	405.432
1214.74	473.953
1030.22	427.584
778.989	473.785
591.101	397.875
544.481	411.131
539.537	354.929
516.202	388.215
489.039	346.837
487.214	325.778
452.426	315.752
426.876	289.851
376.675	233.579
392.081	252.695
1467.82	663.029
1448.63	694.423
1463.87	739.118
1119.38	652.155
1189.47	562.493
892.653	316.667
1129.97	556.255
429.242	189.999
399.931	193.163
219.866	142.011
177.763	149.189
807.208	512.325
557.175	306.679
323.955	258.574
391.91	310.604
405.854	360.584
682.079	203.509
653.597	171.102
687.676	190.884
726.842	227.118
675.782	204.677
580.084	205.895
472.952	153.451
404.966	145.5
386.186	118.016
381.301	73.9948
416.43	147.741
461.429	123.124
461.721	111.058
442.248	132.946
498.47	71.8775
455.583	137.384
416.133	135.398
513.919	163.792
388.168	99.4117
415.167	84.5787
426.839	88.1546
470.505	106.415
512.71	119.702
756.13	252.704
751.783	170.853
900.906	259.426
872.403	179.713
907.849	181.641
859.607	120.259
938.544	171.916
906.542	176.252
948.494	114.731
886.376	152.261
839.985	159.595
790.249	235.229
735.03	145.494
725.888	182.761
776.745	241.329
1149.72	438.25
1191.45	343.576
1224.53	433.043
1230.19	461.901
802.761	216.169
866.258	384.005
904.238	361.718
672.202	229.528
609.362	169.67
571.443	174.904
531.523	203.108
650.967	276.747
882.907	313.978
801.824	331.595
726.053	315.488
295.661	94.7685
364.454	241.016
280.359	193.595
353.876	198.453
260.684	182.661
253.866	98.8358
4.54546	1.41706
3.98114	0.55159
6.02596	2.63377
16.0863	7.57339
25.9077	11.381
47.8078	25.5164
639.831	366.6
887.736	496.492
920.237	498.327
816.404	458.262
227.695	146.77
1501.5	264.128
1361.52	417.825
950.218	420.825
901.852	419.423
962.787	487.665
959.914	502.267
396.912	196.785
385.292	161.684
485.552	250.888
426.606	220.173
398.844	211.687
446.022	250.584
416.699	225.118
395.033	173.054
666.404	453.765
971.607	576.9
773.532	448.869
616.966	378.372
954.379	357.749
764.402	284.322
606.139	181.915
449.677	149.358
359.073	140.521
299.089	103.135
292.997	75.4547
303.855	138.741
295.535	125.838
317.368	111.131
420.253	146.051
162.974	80.3343
121.112	80.7972
85.7507	58.0547
70.6282	51.429
146.79	95.0455
445.716	294.528
408.587	250.057
372.758	211.332
399.595	192.684
418.232	239.338
410.127	211.874
437.865	259.459
462.274	215.992
193.685	67.9511
197.618	46.5199
90.4057	27.8835
127.816	61.7795
170.379	88.092
183.687	120.788
191.047	113.585
278.002	103.165
350.719	227.938
405.237	238.69
385.912	250.659
410.047	299.253
438.315	309.189
461.483	303.259
456.95	286.27
469.056	296.701
477.591	316.197
512.648	323.591
536.195	331.063
587.632	348.749
602.315	317.86
628.398	332.84
580.757	317.931
624.937	409.151
654.864	424.135
630.512	380.49
639.737	394.783
611.706	215.15
510.363	258.994
532.684	250.666
516.832	243.841
519.192	279.232
421.716	195.037
464.689	210.662
375.892	166.024
317.767	143.065
305.887	151.728
230.724	114.046
188.177	73.1961
170.876	58.3587
165.725	48.4444
178.312	54.4878
171.161	51.291
152.757	45.1826
156.273	56.4431
187.142	97.1995
285.775	132.911
272.29	107.774
250.634	97.5911
240.858	76.7155
251.107	104.949
257.023	104.641
277.809	121.319
309.218	154.436
344.687	187.936
376.824	231.062
418.916	273.143
421.614	288.693
356.465	219.381
351.959	222.449
270.501	180.893
142.951	78.0338
80.9602	20.1722
147.974	51.512
141.35	1.57327
426.205	178.168
331.421	149.226
254.862	118.379
206.93	122.605
282.385	152.765
286.92	130.768
237.31	93.1182
332.032	171.027
223.658	164.941
196.55	95.5394
104.145	48.8014
107.571	77.8735
85.4031	50.6976
113.409	51.8694
152.013	74.0795
188.985	38.4547
206.455	39.2929
175.72	99.9473
212.176	143.125
266.054	185.139
240.575	138.776
203.7	154.82
273.723	158.286
288.259	142.305
410.306	218.348
430.095	243.494
412.469	241.282
397.694	254.562
371.812	207.33
395.488	324.79
352.637	265.986
398.002	259.873
416.943	266.582
394.983	176.968
150.211	85.613
175.228	82.2153
221.082	129.187
438.074	210.976
469.052	250.367
512.783	315.562
28.805	15.79
50.1841	37.5503
260.948	109.235
336.412	121.095
279.953	168.114
325.33	195.906
321.164	165.199
330.414	236.439
334.345	227.464
364.054	281.593
406.726	321.137
222.746	99.4306
267.614	151.209
238.827	152.258
241.736	160.992
54.4404	28.6559
42.2193	16.5341
48.4867	15.6435
58.2036	21.9447
78.4849	33.5139
117.315	42.2289
157.425	47.9611
219.341	81.2208
290.678	115.497
323.176	113.315
323.462	107.573
[truncated: 1,575 more rows]

## Sheet: Fig2_a_mean
CCN_BinCenter	Mean
1.12202
1.41254
1.77828
2.23872
2.81838
3.54813
4.46684	0.891251
5.62341	2.81838
7.07946	5.62341
8.91251	4.46684
11.2202
14.1254	7.07946
17.7828	7.94328
22.3872	9.49014
28.1838	13.3352
35.4813	17.7828
44.6684	22.3872
56.2341	27.9445
70.7946	35.0898
89.1251	44.1303
112.202	54.01
141.254	71.1966
177.828	86.639
223.872	101.201
281.838	131.125
354.813	149.994
446.684	187.416
562.341	218.547
707.946	269.891
891.251	352.269
1122.02	421.885
1412.54	513.146
1778.28	554.991
2238.72	668.344
2818.38	562.341
3548.13	1412.54
4466.84	1920.14
5623.41
7079.46	7079.46
8912.51	158.489

## Sheet: Fig2_a_fit
Fit_p1	Fit_p2	Error_p1
0.885129	-0.077654	0.0203232

## Sheet: Fig2_b_data
CCN	Nd
8.82127	0.571582
7.24604	3.742
107.703	-44.5749
82.9638	-41.2199
68.55	-35.1779
48.467	-23.5163
52.5315	-29.9025
949.305	153.468
869.433	102.044
740.315	127.74
678.315	145.716
624.095	155.766
609.013	165.124
858.09	154.03
942.001	68.4643
323.258	14.1887
784.763	27.4852
735.494	-33.5127
686.852	91.8417
767.709	67.1925
598.016	64.6629
354.561	-0.502433
568.827	31.8725
784.074	113.577
873.16	183.818
1102.72	71.4928
775.385	96.1584
792.861	119.203
818.507	169.324
561.377	94.1417
489.82	75.6354
487.09	61.5576
431.702	8.74146
362.666	45.8163
336.702	69.1258
369.488	73.4628
202.461	41.3311
178.313	24.7285
238.94	20.5428
296.707	-1.27101
302.005	-8.07379
288.298	3.40089
245.343	-6.15512
216.964	5.61361
208.145	11.2756
237.16	12.4414
1458.44	4.29789
1408.15	0.25375
1424.65	12.9501
1455.15	45.2833
1444.72	-59.6331
1472.41	-102.615
155.983	48.7105
155.555	26.8253
295.313	-10.9734
309.162	-52.0824
273.576	-13.5024
218.442	0.740754
168.678	28.5181
121.236	38.5367
103.957	40.0459
97.8754	56.0739
84.4997	65.5268
83.9166	56.7527
97.451	71.1792
142.162	105.677
115.321	75.2683
97.6595	73.2926
128.322	89.7528
116.053	99.0956
86.1172	97.8035
68.6411	97.2595
84.9637	111.327
77.1382	107.074
85.7873	112.117
659.473	150.983
650.341	237.912
677.093	212.05
757.403	84.065
380.587	108.636
407.125	78.1672
443.16	71.9405
485.299	83.9792
542.83	71.7799
578.036	46.6247
623.023	15.7311
684.617	-28.3712
662.657	-47.252
691.122	-32.5411
452.499	18.2729
568.521	31.8654
721.359	154.669
886.06	243.299
1122.26	413.1
977.067	251.176
1024.45	358.203
999.565	363.927
1168.8	480.721
1385.61	542.668
989.894	48.3532
984.512	89.2547
913.046	134.645
771.75	257.513
767.552	302.08
871.25	296.355
781.803	375.986
711.156	339.994
691.112	314.79
640.16	265.435
581.875	188.484
624.796	182.43
693.628	227.219
690.02	223.264
698.414	214.905
693.995	214.591
728.096	219.937
665.319	193.543
652.966	194.587
696.487	158.763
668.338	233.593
759.129	211.042
563.367	208.578
563.108	216.634
545.393	221.94
505.903	206.244
487.526	145.658
461.496	136.192
448.031	114.604
429.664	145.258
396.604	138.866
423.497	134.882
398.424	89.8113
250.539	31.4704
247.425	29.5837
163.214
205.921	41.0875
246.875	40.1497
188.711	46.4349
131.243	33.5855
79.4072	24.2849
78.3479	8.7312
81.6535	14.4589
129.184	22.9049
128.745	68.2738
119.049	28.2436
96.5822	28.3029
65.5079	15.6965
48.7537	13.3316
56.6846
104.206	14.3431
230.335	52.229
367.923	120.476
392.164	84.7276
737.06	168.193
667.314	162.764
675.706	144.125
625.437	140.746
628.946	147.628
700.39	196.015
763.806	150.419
718.973	100.535
571.766	-74.7146
538.972	48.3564
510.044	117.584
488.972	87.4994
503.625	49.7254
476.035	30.8175
439.272	108.294
343.924	89.4772
297.938	74.0339
262.723	75.538
239.984	58.1688
223.147	51.9538
216.503	59.8555
213.443	65.6677
195.822	64.2179
181.026	44.4656
172.164	35.9636
175.247	47.6063
172.523	8.9274
197.859	24.9517
149.443	-23.1953
123.347	-51.8238
137.102	-52.5777
146.6	-41.336
156.559	-25.8761
172.286	-8.80517
170.972	21.0615
168.373	26.7926
144.573	29.0874
124.968	39.1925
135.727	41.8267
137.358	44.9258
130.309	42.5889
140.602	53.8978
130.664	56.421
130.056	62.5796
134.958	62.9774
506.316	50.3171
517.605	9.08695
452.49	112.604
444.33	117.484
441.131	117.751
474.452	119.341
366.229	94.482
391.434	216.303
358.123	238.643
322.605	172.349
300.668	173.503
307.237	192.417
325.019	207.976
414.469	263.424
656.07	243.709
642.318	299.223
679.463	263.834
668.813	147.065
1009.17	69.6716
1352.03	326.635
1296.84	447.475
1324.49	367.093
1556.89	341.99
1524.79	334.63
1531.49	113.096
1546.52
1372.15
1299.07
1616.12
1827.84
1873.93
1647.34
348.081	218.574
320.902	209.151
315.337	211.812
384.119	252.322
412.455	233.288
780.887	216.075
749.331	340.199
694.529	329.592
680.007	359.947
678.301	368.06
672.715	374.778
690.201	340.516
738.661	385.311
747.664	358.813
778.385	374.276
819.179	409.724
871.745	372.201
927.41	398.32
1022.06	373.626
1120.02	245.91
1150.27	270.948
1234.13	104.015
1601.23	-40.9955
1678.57	-14.6403
1495.44	-28.5398
1425.26	151.956
1361.05	297.851
1270.47	358.137
1223.71	351.219
1138.12	337.55
1112.74	277.246
1073.73	271.179
1028.97	222.474
1106.79	234.826
1135.5	266.83
1223.94	31.1548
917.096	209.316
865.32	234.685
783.14	203.159
79.4384	72.6847
84.6745	71.5007
82.738	60.4578
94.9569	38.4065
170.543	51.1571
148.111	40.3866
92.6589	44.3363
80.0383	36.7922
104.13	41.1841
114.003	45.4816
140.638	33.2522
157.69	0.583671
158.895	3.66705
148.725	5.21228
125.181	3.74845
161.453	14.4912
105.592	0.694878
200.343	-5.59002
227.267	-18.3444
112.874	-18.6713
30.5434	16.2468
426.521	31.1264
387.565	27.4117
418.618	-2.78806
475.003	-6.82746
483.056	-26.1412
447.261	-41.7965
361.507	-14.2546
315.19	-3.26258
269.046	28.8545
274.269	6.04858
230.489	-8.95713
385.848	-17.6415
635.621	-52.5616
1071.24	-61.7267
1311.88	-109.324
1361.28	-80.4491
1356.74	-69.1738
1383.25	-84.0522
1357.99	-63.6055
1308.58	-43.1195
1276.76	-25.6283
1295.68	-70.8696
1315.21	-69.1345
1320.39	-20.2852
1377.73	-62.431
1394.09	-65.0992
1362.27	-62.6443
1377.07	-69.1484
1351.49	-46.4955
1275.02	-40.1076
1203.26	-52.3489
1030.51	8.93699
940.628	23.311
875.409	49.1902
761.796	62.4822
721.181	64.2373
612.893	52.3551
581.909	60.6555
511.586	42.6334
519.574	42.1284
455.939	23.2849
433.578	14.0758
404.844	2.74042
356.661	-6.0275
305.376	19.7227
257.945	30.1264
201.532	18.5732
157.447	21.9563
171.022	29.1434
144.876	26.269
123.792	29.2479
91.7454	32.1299
89.5273	20.9074
100.29	23.9835
115.498	24.6232
144.548	24.8287
174.628	32.3228
165.605	12.9901
151.723	20.9211
109.909	9.94867
100.782	11.0063
110.643	25.8991
118.394	33.6726
103.331	48.2137
150.784	60.4224
229.72	63.7117
251.593	73.4055
184.858	59.2185
135.09	58.3192
74.3475	30.6787
47.643	20.6917
37.3749	17.3999
49.8275	21.9417
58.7725	23.4501
64.3763	16.4526
68.752	19.5483
60.7064	21.3738
54.1274	22.8192
47.4134	9.91908
31.5533	9.14191
22.8567	10.8412
121.94	93.1661
105.68	18.5893
100.845	27.2025
106.244	32.8646
87.9503	28.7294
74.8674	32.3398
79.8811	45.5657
92.1031	54.4545
108.822	49.2163
119.407	36.064
138.13	57.2964
58.0862	26.0858
485.618	264.861
549.91	339.417
545.671	285.717
569.055	258.133
534.108	245.111
470.227	233.479
323.877	195.472
34.4026	23.3147
30.4852	23.1365
290.966	75.0809
284.931	52.8172
405.702	77.0468
430.59	65.1783
851.574	120.886
1261.82	128.947
1442.83	122.183
1867.04	156.527
2344.02	222.203
2126.5	237.135
2002.61	242.017
1877.53	207.816
1716.36	171.562
1601.3	172.176
674.302	338.814
654.709	250.657
652.387	216.399
636.234	194.3
831.021	277.151
771.979	330.655
752.954	226.497
773.463	158.406
797.264	89.8276
1217.67	309.279
856.142	113.744
755.438	114.048
755.74	249.601
740.814	126.527
643.932	134.483
537.54	106.032
495.269	105.855
501.115	106.082
478.756	127.94
532.869	123.905
543.945	111.972
562.38	101.736
583.023	84.4547
568.361	65.2987
211.149	138.98
122.42	73.6649
1553.17	230.827
1402.92	245.943
1267.52	232.739
1197.24	202.34
1073.04	161.754
1011.92	133.975
994.25	106.934
1023.05	112.473
1039.47	98.2196
1087.76	109.065
1102.95	119.259
1114.01	111.488
1147.93	94.4104
770.536	51.5597
729.362	45.1037
690.064	83.1282
636.442	53.3352
595.814	80.1684
454.009	102.351
281.053	102.242
161.473	94.2757
103.65	105.475
98.9202	97.9349
76.238	72.4828
83.6561	79.1462
124.299	131.8
110.466	113.479
175.681	123.926
276.426	135.351
240.521	99.9221
240.794	91.4416
266.36	83.5963
297.56	110.013
232.636	70.2587
278.765	91.5993
368.072	90.836
290.966	35.0137
315.199	50.6407
131.932	64.9799
18.5261	13.1973
25.5791	24.1172
17.358	19.955
49.4861	34.37
80.1683	55.8441
1381.57	176.751
1438.33	211.489
1395.63	231.971
1405.19	205.866
1370.18	188.344
1353.63	176.074
1438.37	183.56
1427.42	164.756
1319.79	156.384
1232.04	176.628
1118	197.482
1104.67	172.104
978.349	130.891
970.183	128.36
1209.68	108.921
1248.29	83.8185
701.278	138.999
636.096	122.466
590.518	163.763
359.845	154.875
331.111	132.647
330.694	163.375
339.866	206.663
341.647	196.747
364.717	184.333
295.546	261.294
232.466	243.945
135.607	148.022
108.996	117.24
105.04	118.114
93.8592	96.9248
114.5	110.866
149.087	137.11
218.383	198.16
250.043	203.193
240.3	188.443
221.57	159.074
22.7289	22.688
36.6394	38.399
24.1259	20.9049
30.7981	25.5035
31.9709	27.3458
26.3735	22.3273
36.3157	28.8235
26.9633	23.8794
28.2743	21.5588
25.3644	22.2675
20.3059	16.0517
38.7917	29.7461
69.0637	51.2205
71.7446	44.0594
74.9882	41.1779
65.0009	33.8701
65.9105	38.0078
52.3247	27.6526
269.664	54.0911
276.042	57.7646
280.432	68.9317
326.72	48.5713
357.03	95.0271
358.314	77.5856
333.733	71.675
399.222	81.5011
424.762	113.77
299.16	215.472
279.573	177.234
295.697	167.098
375.099	37.9348
449.837	69.3632
1632.05	210.505
1398.97	182.282
1398.24	160.557
1296.69	209.148
1276.82	232.689
1258.48	224.683
1299.78	212.173
1263.73	179.99
1308.84	190.091
1672.02	198.004
1124.55	130.338
903.942	150.404
857.605	177.973
951.043	186.713
694.568	231.233
623.012	178.382
839.138	175.493
1177.16	128.923
1044.78	172.485
1036.72	180.506
1225.65	134.492
1133.42	146.561
1056.75	126.454
1006.28	90.4183
983.26	167.626
743.088	185.84
507.422	99.6228
50.6482	41.908
1139.37	113.81
982.93	105.074
895.96	119.048
1290.77	193.845
1294.06	169.209
1264.58	157.688
1178.34	192.81
1074.89	173.182
997.192	172.658
1574.5	93.6899
1060.9	83.5807
981.325	71.9596
974.668	128.036
803.179	139.469
1219	125.388
678.505	54.3291
763.799	70.6495
762.557	43.4574
1038.17	130.768
1909.79	82.7969
1813.46	108.604
1718.11	161.564
1541.08	96.1164
1250.57
1097.83
239.758	56.7066
306.11	78.2941
548.654	167.573
534.242	165.949
542.804	157.52
584.848	174.043
641.259	199.795
681.665	213.012
710.012	229.793
730.851	223.264
831.036	227.262
702.58	277.316
650.309	312.547
604.889	286.7
473.839	211.403
391.151	193.888
403.652	176.699
367.159	146.076
197.483	64.6669
226.562	85.0811
421.321	132.137
495.359	147.787
292.569	95.3255
196.501	53.3015
156.202	30.7153
112.366	18.353
90.1368	14.2263
256.135	27.0172
328.194	46.2601
401.391	63.8465
440.715	70.9303
491.826	108.82
507.26	161.95
396.123	170.28
337.364	135.352
323.931	122.252
298.322	117.13
256.309	88.2237
232.635	97.0471
223.233	101.267
217.3	85.6153
213.189	68.9643
186.101	70.8249
159.991	67.3964
153.744	57.4375
144.069	61.7258
142.115	53.7533
67.306	44.4837
34.8977	28.2146
29.8934	22.2818
91.8895	55.3241
23.0713	18.2405
20.7172	15.3974
16.662	13.7772
13.7067	8.22067
38.613	20.8945
63.5435	23.0941
257.179	56.2051
306.24	63.1605
310.678	68.9774
279.563	85.025
260.915	95.0057
209.505	62.0307
208.99	83.7661
168.921	69.2953
222.92	94.2959
259.48	102.188
227.031	97.3059
118.61	43.8408
172.746	65.6095
119.331	48.0859
100.516	40.3247
118.493	49.7402
116.409	45.5885
99.2525	38.8345
150.366	69.3642
210.25	97.0297
215.176	102.928
266.531	120.371
345.818	131.706
370.52	134.47
302.09	122.71
330.981	117.704
383.063	117.708
423.358	129.954
428.25	150.64
446.482	144.519
509.188	147.732
597.025	181.179
598.6	198.781
660.809	194.576
735.87	203.1
744.826	204.985
850.341	154.09
824.911	234.989
778.723	269.327
851.59	183.49
637.092	81.3856
585.756	88.1197
521.115	100.773
488.296	100.757
426.863	90.6662
383.194	95.8521
368.337	73.081
323.147	80.6136
282.056	87.3922
302.806	65.9763
482.368	81.373
481.302	164.67
116.733	55.9634
91.1116	48.2355
94.6284	48.4433
90.2597	39.2141
159.771	84.0831
196.991	120.248
177.621	112.798
84.9762	60.9109
17.357	14.9122
21.4104	11.9941
31.3085	12.6396
38.9629	14.126
39.8295	14.5677
39.7204	20.5439
43.3593	21.1554
60.913	23.826
62.7478	26.5315
51.0273	27.7339
42.2499	24.6481
33.2445	20.794
47.9906	37.5957
480.62	104.471
495.918	129.139
560.398	139.108
458.898	91.538
80.8864	27.0504
107.356	23.8513
109.898	28.4605
85.1591	11.6674
75.998	14.3926
60.7565	3.13528
73.6427	19.3416
153.091	71.0567
197.093	45.9781
242.268	27.7429
298.125	28.9226
293.08	24.3464
299.491	30.1755
421.029	45.7532
467.56	34.8365
377.549	25.5789
61.7182	35.6122
265.979	62.5271
216.636	45.6885
186.948	26.8918
194.128	30.9258
165.838	35.9572
150.25	43.988
147.462	45.9233
173.366	32.6093
348.778	87.0436
299.136	70.8721
300.041	59.7237
458.039	86.498
393.772	78.3861
323.225	66.4146
231.996	58.155
206.978	70.9655
206.61	90.469
214.61	102.576
326.517	102.594
265.594	118.575
175.546	64.5084
273.78	73.7395
354.568	93.4964
411.512	111.01
442.497	104.228
360.883	115.926
323.38	108.444
250.909	72.1888
182.461	62.5455
142.202	55.8052
124.732	50.1389
68.617	27.9763
46.6483	18.123
35.7149	20.6564
38.5861	24.2431
45.7504	28.8789
49.9833	27.3527
45.9497	26.0059
85.9734	38.3756
136.289	40.0276
75.5062	16.3575
48.7431	18.8969
41.3321	15.3229
46.8577	15.0432
62.5938	27.4809
51.3697	19.4693
51.5727	14.627
53.8779	17.3257
104.973	21.3145
103.652	24.6536
90.1025	14.9434
26.0196	7.90107
36.8575	32.4538
33.6414	28.6385
37.1925	30.2879
28.9562	21.4592
35.5352	27.9859
27.0512	22.4555
29.288	25.0682
64.6386	46.7692
63.5262	49.4196
46.3833	32.027
64.9009	42.9537
94.1382	53.0589
78.7763	47.7057
139.899	56.0326
130.547	47.322
102.511	51.1886
71.802	46.4797
42.099	27.4804
26.0046	13.7779
34.0347	20.3715
42.2109	26.3506
33.1261	17.0394
12.8999	3.61625
15.4965	1.32732
23.2851	5.08568
39.7407	4.20033
39.6066	8.81858
53.0624	23.2208
49.1751	17.4629
93.0325	41.8155
137.638	75.6312
116.499	77.7041
84.4028	57.3466
84.0933	50.9805
70.7193	42.7346
77.3247	49.5627
61.0677	30.6369
54.9411	21.2539
54.8835	22.2267
83.5183	40.6174
85.5268	43.643
65.1014	32.2433
127.749	47.6144
144.298	59.1198
264.26	71.167
242.306	63.2457
241.072	56.9258
202.799	20.793
28.0782	24.2091
25.1035	20.4044
27.1379	20.5953
27.5986	20.3327
35.476	25.8875
38.9343
27.0611
10.5261
10.4294
20.0094
22.9042
24.1855
27.7256
50.741
20.5009
17.8365
11.8678
77.5343
21.028
19.6774
40.4238
67.4755
70.0826
76.6897
99.088
97.4358
115.4
152.738
67.3797
76.8798
146.479
235.094
238.173
211.827
138.26
145.139
166.993
156.662
156.552
267.989
274.579
255.63
256.928
249.441
249.758
223.529
203.439
182.507
178.774
157.571
122.019
134.526
157.105
176.263
168.47
197.992
261.962
307.775
274.728
260.927
281.366
290.95
178.468
46.5913
25.1544
27.9457
31.5893
32.7646
210.39
192.618
122.525
149.238
158.892
128.849
100.516
31.6875
55.97
56.0595
70.2949
99.3314
71.0753
73.4635
90.5435
113.865
111.368
127.747
124.434
92.2754
67.5831
65.8002
114.276
160.271
180.576
146.403
156.894
161.678
166.693
202.159
156.109
119.541
98.4706
333.774
188.723
243.163
335.399
79.3162
173.418
284.314
291.299
312.889
306.835
318.525
337.925
379.599
356.213
364.557
384.721
403.325
368.046
250.181
226.843
174.32
87.4929
66.0993
53.4817
102.869	37.3078
104.735	30.2516
126.269	28.5691
275.953	98.6528
237.151	89.0434
220.667	83.1616
212.247	92.245
222.524	76.9693
231.184	68.8656
207.668	67.2297
195.027	52.372
204.759	59.2227
162.383	26.4975
127.421	34.2309
216.902	99.3548
255.958	160.418
249.37	178.967
235.219	164.758
255.034	186.956
249.54	187.932
243.149	178.815
260.886	169.557
242.009	164.315
245.013	154.07
266.21	157.991
264.298	151.578
276.464	137.943
275.561	142.595
274.681	126.652
287.398	100.788
308.106	66.9661
299.473	63.9453
297.846	42.6503
310.044	2.27422
314.144	1.46237
311.092	-12.2338
305.292	-24.4281
266.613	-24.4424
285.835	-0.701416
350.358	17.1578
396.944	69.1177
349.45	116.506
316.105	108.53
306.254	122.687
307.751	98.0544
192.39	114.006
193.537	119.686
160.297	50.8759
163.626	60.7702
178.394	57.6495
179.453	68.3758
153.013	70.5276
115.672	58.4844
125.648	-78.7103
364.595	-161.36
386.312	-86.0419
458.909	-149.431
327.152	-98.9976
280.304	-39.9073
219.864	-53.0352
262.476	-67.349
390.365	-65.6221
514.286	-10.4726
334.129	-24.9017
643.585	-37.6398
549.057	70.8928
679.94	1.03278
695.82	-46.6489
685.901	9.91035
722.006	-85.0384
671.891	-148.168
623.344	-93.5313
562.772	-57.1213
519.828	-96.6861
88.7435	-29.8286
51.2991	-1.86451
43.0963	-5.36629
45.9759	1.31287
40.183	-15.3534
38.232	-7.66618
38.4663	-2.13129
69.9226	-15.1436
111.032	-73.1917
401.58	-195.957
320.379	-146.874
300.323	-191.176
163.758	-131.676
506.015	-23.0217
363.785	4.49503
144.899	19.6633
134.736	-19.2649
488.126	-32.9676
65.5306	45.5368
61.9052	42.3288
15.6743	12.6911
14.4627	12.2393
9.74581	8.20357
10.593	8.20343
15.14	11.6748
15.1252	11.9523
16.7766	11.2634
19.4893	13.0041
17.287	10.6506
22.7046	14.0232
28.0831	15.7685
129.643	-16.747
27.3585	27.8207
32.4769	31.1392
57.8236	52.2847
53.0075	51.6097
61.425	61.5213
57.0136	57.3832
84.1656	85.8594
78.6921	79.5244
80.5366	57.2665
26.9097	-3.74159
21.6581	-11.545
10.0603	4.3137
26.5182	14.0562
44.9485	29.1444
27.0074	17.077
11.4269	-17.486
5.3956	-13.4049
10.4444	-5.68529
28.5238	-6.84451
36.4858	-8.4701
60.0849	-9.27036
83.8498	-34.1867
93.7367	-42.0072
93.913	-50.2935
72.1162	-35.0187
197.193	57.0659
181.553	36.5814
185.336	8.66923
226.083	-34.7024
190.206	-44.7197
136.024	8.13652
507.006	-171.422
500.678	-157.958
505.571	-162.442
489.092	-118.911
469.026	-92.1529
466.118	-105.827
477.537	-85.904
477.003	-77.5351
478.365	-98.5452
481.968	-119.36
532.419	-98.234
545.061	-88.7795
522.603	-52.9236
472.465	-78.0566
518.75	-58.6089
305.929	0.629339
188.207	2.96491
108.266	26.8987
95.788	32.352
848.749	-123.954
708.245	-86.2533
652.043	-82.4502
637.253	-109.602
614.543	-120.281
505.975	-118.998
523.32	-136.124
547.953	-144.487
552.034	-137.92
694.589	-141.854
845.998	-235.517
666.09	-139.137
605.819	-147.601
557.726	-122.066
587.637	-126.697
931.418	-87.3512
705.56	13.8977
586.939	28.5428
502.09	48.4937
477.851	36.2233
410.408	70.2606
362.071	64.9976
358.557	72.3916
371.885	92.2296
370.248	113.89
368.042	119.221
399.819	116.901
464.93	48.6702
583.063	-94.4907
612.327	-111.528
777.059	-155.75
760.287	-181.669
735.745	-184.191
636.44	-132.08
630.186	-117.052
660.604	-54.2768
471.239	-116.717
781.038	-192.738
606.558	-115.008
567.894	-82.2892
562.817	-61.4946
552.432	-73.0393
559.846	-72.7266
556.285	-69.7491
478.541	73.8697
477.782	102.411
466.767	118.288
494.214	91.839
496.692	113.306
490.841	121.942
375.077	81.8332
376.508	-47.1062
330.203	-6.10813
331.228	0.4241
382.931	-41.9901
427.96	-77.1142
1006.36	524.535
900.088	507.129
911.865	515.394
940.663	516.218
1037.12	539.956
1011.46	536.571
1010.76	489.562
974.283	445.113
902.056	426.683
45.1187	44.813
35.1738	33.95
284.706	167.371
211.468	124.59
112.443	84.1157
463.777	346.133
444.19	368.163
472.98	388.048
472.449	397.872
411.53	361.612
361.241	344.184
422.401	379.381
481.832	409.685
504.848	417.473
551.756	427.053
602.911	427.685
650.916	427.199
805.898	495.6
894.473	507.766
963.394	519.954
956.835	518.249
869.641	499.88
844.622	512.17
799.24	483.098
716.933	428.892
801.199	469.27
787.948	471.035
672.286	418.877
647.552	396.392
604.123	365.645
510.831	323.262
437.422	278.3
396.72	267.427
425.872	286.701
466.881	309.698
472.873	302.692
417.153	282.884
408.399	295.115
373.47	289.206
355.394	267.383
97.0056	131.844
40.967	84.7786
32.6	75.0794
107.199	113.507
104.874	91.4966
1274.16	683.733
1098.76	588.185
838.503	446.185
789.035	435.329
846.81	409.531
573.419	282.042
473.825	258.179
113.897	93.275
92.718	88.0807
84.7392	77.1886
100.283	91.4601
89.2451	91.0981
477.39	301.105
459.218	261.967
348.659	203.824
349.151	219.85
337.446	216.611
284.396	219.11
240.051	200.839
273.314	238.059
356.926	299.053
359.188	315.635
360.041	327.107
411.616	346.756
449.939	338.133
557.535	520.967
544.504	483.591
594.426	442.447
725.724	483.199
844.44	492.085
796.883	389.626
758.749	388.796
803.361	389.17
764.537	388.56
411.635	33.9002
358.116	24.4899
381.354	-5.63962
524.471	72.7761
727.595	62.2247
879.865	70.9721
959.719	63.8322
1034.98	82.2683
1201.74	49.2185
1528.19	7.13552
1481.18	126.935
1030.53	157.305
1125.96	74.8274
1221.26	97.7331
1182.64	76.43
1184.22	135.754
1138.88	149.358
1078.02	125.153
1093.19	111.798
1116.97	181.728
1006.25	192.89
888.946	174.977
767.686	126.446
656.917	70.1835
609.946	73.0021
584.337	81.9532
536.251	81.675
532.9	76.2291
522.464	71.2377
473.786	102.857
742.207	136.501
608.532	133.192
478.863	111.186
333.423	106.885
286.068	95.7766
259.008	70.7094
230.119	84.4354
219.071	84.0718
255.93	106.268
181.234	75.4207
190.446	74.4365
209.815	72.3212
296.723	85.4527
401.728	119.704
427.071	126.69
461.544	133.31
471.555	123.464
571.073	136.333
568.262	143.003
624.852	123.749
634.879	99.7413
641.935	118.456
694.923	111.552
698.127	109.188
678.753	124.621
667.809	121.189
638.718	127.218
658.353	122.175
668.015	101.243
649.367	105.761
628.164	117.898
610.122	122.621
541.397	125.009
501.219	139.35
506.712	130.886
475.105	117.091
471.079	120.43
516.749	125.15
534.898	121.752
479.445	123.736
419.351	133.915
338.107	105.687
271	96.4222
229.409	88.243
156.813	64.467
127.927	56.2436
107.259	47.7383
93.5632	43.3875
96.4375	49.8955
85.6632	38.2969
77.1144	36.3111
70.6785	38.197
65.1595	35.966
84.5825	46.1939
93.7589	40.6667
123.82	43.098
136.848	47.139
135.391	53.8506
138.416	57.9936
135.365	50.8282
160.602	43.8287
182.535	50.2244
174.851	58.5559
198.403	62.4016
242.385	53.3486
291.288	71.9045
328.447	79.1153
353.787	84.3923
344.237	98.2414
333.1	86.4437
373.032	73.241
385.315	97.2284
359.334	75.7882
347.238	72.4128
311.961	73.3249
293.407	66.1038
258.536	42.8812
425.91	107.887
393.434	122.005
299.93	105.159
235.233	69.4191
221.423	85.4598
149.357	60.1822
105.617	41.8955
99.0491	44.9362
121.642	61.1908
162.12	65.9024
165.383	63.0769
181.902	54.2943
192.238	75.4988
144.627	70.2938
110.928	58.7444
129.094	62.1877
210.776	68.5887
423.688	87.5054
458.64	72.9648
481.069	72.6366
472.052	129.147
403.649	129.767
372.33	119.058
331.74	136.359
182.461	90.7118
47.6226	22.2708
44.8338	22.6963
46.7833	25.0427
33.5806	19.8154
38.8837	19.7438
31.1727	11.5888
190.898	120.22
133.722	89.6946
48.2214	37.6659
88.0066	21.9484
66.8391	30.8801
105.815	39.8298
138.602	50.057
100.842	22.8331
90.6562	24.2751
61.8092	15.4033
43.5349	14.05
48.2929	21.6273
43.5928	15.6269
41.6267	13.229
48.4091	17.2361
47.3295	19.307
45.8062	16.6685
55.8606	22.829
63.3849	26.0432
81.9296	29.2026
106.265	32.9779
160.974	36.7514
153.215	39.4575
138.125	30.7319
222.409	70.2318
277.936	49.0774
163.87	25.5864
65.9889	15.7372
22.1078	9.78006
10.9203	1.97608
6.27227	1.98887
5.38403	1.543
6.12715	1.79017
3.67136	0.0277901
4.82372	0.866226
16.8996	6.41087
17.2546	3.98613
20.3746	6.82838
54.7985	41.2457
60.5534	44.5013
29.0724
42.3599
44.5272
41.8597
34.4914
39.8721
45.821
46.5618
49.0001
51.4857
74.6948
112.113
137.4
52.1678
37.1882
48.3984
44.4226
38.0226
38.4245
37.9631
48.4576
54.8102
64.9145
91.1206
96.9673
96.1727
95.6561
100.651
86.7768
68.7253
70.9741
74.6963
88.8058
101.523
83.6552
78.1981
86.7941
97.8613
95.334
84.8623
100.463
126.113
164.887
201.398
201.124
197.958
184.465
164.788
167.633
198.01
175.095
176.975
170.861
275.965	100.163
352.244	109.472
404.776	130.98
401.21	114.243
200.381	121.783
231.386	114.765
279.678	149.006
378.731	144.802
427.171	135.742
434.205	143.575
453.001	161.567
501.122	146.372
392.882	133.22
282.986	133.713
293.462	132.625
312.976	136.039
374.349	164.231
320.84	164.235
351.775	126.871
367.059	141.732
353.755	146.923
388.345	140.376
416.992	130.954
407.412	153.169
418.38	183.25
419.532	203.936
378.819	216.794
323.891	196.445
255.588	159.165
246.153	116.19
266.517	117.368
354.798	152.276
57.6067	24.698
74.9709	33.9236
92.3019	44.3265
107.688	38.8314
136.753	36.776
144.898	47.1207
127.707	47.7895
114.117	46.9328
74.6282	28.3422
44.1573	22.8628
111.891	52.445
133.747	78.4743
153.853	80.4356
199.486	49.5471
157.701	50.7004
130.111	39.0317
55.1214	26.6213
37.0492	24.0415
23.3999	13.0367
22.6159	11.8792
20.9926	11.948
102.448	49.6358
95.7167	46.2819
211.825	126.575
285.413	130.946
333.891	118.457
405.346	129.187
503.404	178.069
582.935	170.393
472.598	167.488
347.377	149.35
348.59	160.563
317.201	158.144
322.462	176.113
361.175	195.998
393.458	241.279
401.195	233.662
417.297	225.325
441.678	242.903
419.786	251.856
411.21	241.575
405.275	234.265
348.716	218.587
315.914	217.208
265.575	206.981
301.221	241.858
346.237	272.13
290.73	218.784
291.168	224.261
309.092	225.625
327.412	214.455
335.049	183.003
361.317	176.2
381.809	178.528
401.416	169.123
426.467	179.961
435.871	173.357
420.063	169.164
414.695	181.071
420.079	159.106
443.795	171.894
437.763	181.108
373.153	205.487
351.518	199.171
374.95	204.191
351.01	200.294
299.856	190.893
278.826	167.708
272.794	185.851
253.533	185.66
253.656	183.885
60.1813	41.3894
31.8443	22.0948
21.1752	15.8396
28.9824	21.3001
29.7065	16.7232
19.2888	9.35856
15.4134	2.36919
337.536	200.45
224.582	139.737
157.165	88.2643
167.964	104.921
163.024	108.007
188.235	121.833
204.395	140.772
154.705	94.5498
161.085	100.512
179.035	126.347
182.58	138.528
218.825	173.806
241.06	196.167
262.737	221.922
146.937	94.0455
150.582	115.509
342.222	227.467
297.491	196.581
279.194	200.651
265.663	200.206
176.345	132.216
652.396	334.281
625.41	291.554
412.228	136.818
419.012	174.221
428.641	56.4803
443.61	191.36
530.456	301.548
497.385	296.644
470.593	317.944
448.312	313.676
396.902	250.234
554.594	365.741
568.067	349.673
597.868	308.912
550.118	339.939
585.507	303.557
659.565	349.219
734.8	386.293
829.823	461.027
950.046	422.78
816.387	474.261
720.122	399.766
552.999	327.407
381.34	234.556
262.59	170.328
189.407	148.19
71.5681	65.324
164.131	-57.1635
99.5737	-23.9176
183.694	70.6275
176.491	76.0154
194.055	100.924
208.332	90.7621
224.733	63.5367
175.682	19.7598
190.399	29.4106
227.908	39.7137
288.328	66.2624
355.419	93.8921
416.06	119.388
434.309	97.8291
489.304	87.5121
632.595	103.621
663.286	113.452
569.901	135.22
257.27	133.837
234.17	170.908
228.687	204.981
195.703	150.067
281.403	240.483
216.864	180.197
183.789	150.81
166.812	142.176
166.578	130.579
245.02	209.789
59.7624	43.2681
67.5621	30.8214
97.6853	54.6217
135.806	60.5648
147.394	52.0543
145.441	71.0794
108.621	67.6647
118.613	81.6225
136.4	95.8067
127.309	112.442
101.035	89.5101
88.1144	71.9046
822.137	271.119
686.582	228.324
591.622	234.559
546.237	257.466
507.253	286.757
524.409	349.021
465.162	321.877
443.498	324.744
241.109	154.323
128.738	87.0413
129.04	86.0202
138.683	90.0229
135.546	92.6344
156.791	116.043
144.465	108.169
171.038	133.918
179.124	132.949
124.01	93.5137
102.32	83.1443
93.6461	73.954
92.8623	71.3643
90.6504	67.9793
61.4518	39.7043
48.4264	31.1607
48.9576	33.6101
60.7069	42.2035
54.5845	38.6977
67.7797	49.7023
33.6652	23.263
58.7988	49.1901
72.7846	61.8394
102.579	80.4563
1539.9	423.086
1329.6	356.863
1374.03	349.432
1039.04	238.905
1017.57	210.701
1075.87
960.242
921.079
785.863
807.796
904.464
814.582
782.53
743.506
783.866
808.855
391.064
705.542	259.78
758.777	272.738
766.275	326.234
787.393	312.762
838.722	238.293
842.317	223.419
759.609	146.629
1156.12	237.064
1082	306.529
1050.14	252.197
1034.89	230.615
449.794	246.105
222.136	151.851
134.994	112.811
140.92	111.264
79.7679	62.2054
78.32	61.2255
105.623	79.4118
95.5788	74.4937
87.8693	68.8685
65.5137	53.5528
54.336	44.4549
51.2941	41.663
54.3409	46.6096
50.6663	44.1489
54.027	46.6312
36.1575	30.5626
325.911
141.614
76.153
396.611	172.915
253.715	52.921
134.006	8.23155
71.9811	-3.69982
61.5351	2.78006
170.313	76.4423
155.711	85.2172
188.074	97.9777
211.225	101.791
245.985	121.076
432.232	170.914
367.918	177.202
370.305	172.213
514.632	247.51
536.828	257.562
298.759	102.931
296.33	192.8
171.865	123.987
156.408	84.5755
198.095	140.379
170.232	134.987
165.075	117.542
150.688	109.074
96.624	85.5029
90.2161	59.9053
63.9627	31.5249
54.1679	23.6752
40.2401	2.31144
37.5866	0.819038
37.6705	2.57017
23.3732	4.83478
15.1356	-13.7455
9.45724	-8.80068
8.54169	-6.84092
5.22072	-9.52773
4.82242	-9.56924
4.01493	-8.00736
3.31537	-6.81197
8.66256	-2.57934
27.4898	-4.52209
29.5322	4.07417
30.3205	1.73013
20.67	1.36323
16.9606	0.326509
14.9698	-12.9582
142.506	51.5109
87.0156	37.0577
54.6	28.1428
233.069
183.565
246.145
376.382
486.586
491.62
507.844
748.877
789.918
445.779
679.003	253.643
395.158	113.124
166.786	57.2931
69.1382	35.0343
46.8334	3.39451
44.1508	-13.1484
94.4402	23.8297
149.849	69.2529
399.608	223.624
373.502	233.941
341.983	239.199
328.554	232.515
313.97	208.19
306.141	200.955
292.034	197.19
258.741	184.143
295.316	205.019
286.322	206.203
260.222	182.003
264.247	183.674
276.944	193.965
242.604	170.128
234.43	167.517
210.944	132.041
160.826	110.088
139.68	94.6712
141.461	94.205
143.091	89.5527
353.295	124.542
357.527	121.803
373.057	126.07
394.851	139.835
528.794	181.546
474.195	272.763
476.802	258.73
485.638	272.542
505.218	260.667
526.513	271.953
297.68
144.831
114.487
161.117
120.191
53.9432
55.6994
54.8916
116.621
130.206
169.489
212.723
226.849
84.9446
75.8881
75.0211
163.393
82.2055
138.434
160.497
57.6177
52.2268
0.0105378
0.0120214
46.9528
148.314
104.253
88.9671
65.8962
56.2627
51.3262
43.8779
40.4206
34.8678
179.062
90.2506
67.9356
81.7869
87.118
99.196
97.8656
85.5846
75.627
84.4902
74.0369
78.6392
75.9261
74.2223
67.4272
71.3648
84.9713
97.2177
115.811
169.868
251.788
246.264
174.307
128.55
144.959
173.794	64.3222
191.666	60.5654
210.646	74.6091
224.326	90.0594
228.691	99.0411
200.271	86.8304
195.977	88.7857
232.289	86.0498
253.901	86.0292
290.659	89.6725
307.69	92.2225
109.398	-19.0093
104.725	-7.06363
106.354	-39.1997
7.83892	0.694802
14.2535	2.11269
22.7849	3.18252
17.8003	5.31703
21.1451	4.27128
18.8817	6.9162
28.1996	4.49868
34.3547	5.37934
19.8929
31.0841
25.3128	-1.55455
23.2101	-4.36971
34.2714	-1.47599
35.0821	-2.17345
33.2698	-3.20627
35.5856	-5.61824
34.7503	2.69843
32.7887	-3.6576
32.8809	-4.56045
32.0105	-6.91005
35.2802	-1.49962
39.7266	12.3928
35.7696	13.8599
40.2815	20.6538
37.1305	18.4454
61.5607	28.3787
31.862	7.05305
25.682	6.7853
33.2759	6.15341
39.4536	27.0233
39.0378	25.4163
36.1005	28.1977
42.7139	31.019
44.6969	33.0733
25.8276	16.3225
24.6176	17.2257
38.2692	16.1897
58.6896	22.9614
49.8704	15.4459
52.5748	18.2212
44.168	18.2621
56.0412	15.4384
49.0163	20.6638
46.7342	20.0129
45.9333	24.5663
43.7409	25.9745
37.782	23.8497
33.6288	24.3807
[truncated: 4,370 more rows]

## Sheet: Fig2_b_mean
CCN_BinCenter	Mean
1.12202
1.41254
1.77828
2.23872	0.891251
2.81838	1.6469
3.54813	0.316228
4.46684	1.33352
5.62341	1.97767
7.07946	2.74719
8.91251	2.63893
11.2202	4.75251
14.1254	8.307
17.7828	9.10397
22.3872	9.62351
28.1838	14.4914
35.4813	16.9772
44.6684	20.5057
56.2341	24.8443
70.7946	29.9245
89.1251	44.0562
112.202	51.1007
141.254	59.2553
177.828	61.4383
223.872	77.3962
281.838	89.4556
354.813	133.778
446.684	138.005
562.341	178.955
707.946	196.599
891.251	229.539
1122.02	249.442
1412.54	259.88
1778.28	360.917
2238.72	398.107
2818.38	707.946
3548.13
4466.84
5623.41
7079.46
8912.51

## Sheet: Fig2_b_fit
Fit_p1	Fit_p2	Error_p1
0.835509	-0.0690828	0.0225828

## Sheet: Fig2_c_data
CCN	Nd
0.94967	6.23492
6.05713	14.6256
	10.7526
11.8337	9.79244
	2.37133
	3.10296
	22.9056
	4.28114
	17.9659
	1.22032
	4.91622
	6.79494
	13.9637
	19.6455
7.59615	14.3738
4.76687	9.90297
	11.2001
	1.37978
	3.88955
	1.56155
	2.36135
	2.80107
74.5437	6.73231
70.5496	6.49991
	3.10528
22.1539	12.6141
2.57531	8.59125
3.73047	2.24214
3.9806	9.02778
2.23255	2.13809
3.44795	0.849346
2.32988	2.00961
1.45458	3.41309
	4.92843
38.7696	7.27729
	3.54169
	2.45942
	0.752342
12.3229	3.0526
14.5328	3.24362
8.41369	17.7306
8.7843	17.7643
15.4141	13.3431
15.8992	7.56322
26.831	4.03242
	29.3958
	161.577
81.7998	126.295
	50.6381
29.546	83.0749
27.8199	44.4934
25.2632	57.6295
	32.221
25.0737	27.7347
36.0287	59.1627
48.6239	63.3794
46.0539	102.409
50.5253	126.458
37.7228	99.9229
31.7728	96.6726
58.5048	153.222
35.1298	116.111
43.5311	104.732
53.032	143.969
93.4252	238.287
93.0319	212.693
104.292	235.656
103.682	247.186
124.484	264.691
136.234	314.465
139.066	316.976
135.881	283.336
133.851	343.063
155.377	365.758
165.4	372.249
188.555	336.77
172.48	327.345
196.325	416.336
194.85	363.533
176.254	401.337
135.062	310.854
189.285	267.969
190.204	321.673
165.255	344.264
133.929	408.131
133.948	318.982
105.516	290.366
95.2342	212.21
62.4278	152.676
79.239	191.637
80.7864	173.845
102.364	228.997
107.379	224.624
86.0912	219.589
99.1107	279.82
125.469	302.646
139.649	235.492
93.3436	147.747
102.746	178.491
109.443	152.363
44.9408	40.7364
51.2963	48.955
64.9371	64.1933
95.1938	77.3291
96.6356	78.2295
88.8112	70.7245
90.7775	50.0051
	63.6054
97.2726	79.1369
88.4709	62.876
80.713	58.5129
74.5374	57.0532
137.783	85.7751
	4.71592
	30.5608
	20.3907
79.2162	5.0137
82.8461	18.2731
80.1156	32.4042
46.7218	5.02802
47.067	7.60818
94.7174	13.4647
	2.05881
	2.17714
98.6581	37.484
173.882	90.1833
151.389	126.02
104.366	79.0852
34.6467	34.9542
31.3657	29.662
26.0289	21.4148
19.125	18.9721
17.5802	16.6276
16.7397	13.9084
10.502	8.92897
3.32331	4.73516
3.45842	5.20256
4.42934	9.04092
15.6483	1.99188
28.5712	3.58962
39.3748	5.96584
23.3821	5.91773
14.1641	4.83905
7.63383	3.99157
9.87763	1.77075
13.4124	2.13882
5.12868	3.0398
8.7116	2.02023
31.0865	7.36816
37.4611	11.6362
17.3778	6.97517
48.575	23.6177
31.4842	26.6298
38.3598	33.381
34.1311	19.9182
35.4336	28.7238
36.6202	30.1124
21.3343	20.4663
29.4647	31.7371
12.4894	28.374
17.3701	29.2613
23.0488	26.9576
15.9536	17.732
18.6851	15.6658
22.1635	19.2249
25.9003	22.2481
16.7516	21.6604
20.0194	21.6656
29.367	26.6881
39.6442	42.3155
44.86	45.1759
40.1192	42.2326
40.5859	35.9111
52.6736	19.422
73.4221	32.9433
46.0791	25.0948
93.4662	54.1428
137.265	69.4192
149.26	109.301
120.621	91.3665
111.081	41.8013
122.709	71.6217
	86.568
157.967	47.2478
91.5712	88.1584
69.5486	61.7297
115.744	67.737
83.9661	80.1654
83.9353	76.2772
107.633	80.5536
89.7112	88.7434
90.4969	79.8166
	51.4734
	50.6586
	70.1463
	46.5001
93.6623	51.592
113.33	64.1703
117.999	66.0677
63.2176	34.0208
32.9556	27.5694
27.5615	28.2238
32.8351	26.7562
27.3712	22.792
11.1606	14.9534
15.8368	10.6606
11.9468	12.4389
17.8827	10.2417
12.1367	9.25996
29.4116	10.7209
17.0544	15.3664
33.1681	17.859
26.7326	22.5373
	11.2113
	27.9448
	30.0588
	36.0169
	34.4008
	39.5936
	32.3875
	31.9272
	24.6512
	26.8338
43.1599	26.3994
25.846	20.0333
16.5712	15.8544
17.8555	16.7152
25.7582	26.5421
21.1875	28.1324
21.2607	20.938
19.8482	19.2066
16.8552	13.7185
18.9288	14.1265
40.6272	24.9944
38.6797	27.2911
	34.5342
	24.2638
39.4323	49.4044
42.2892	35.6553
40.4388	30.5571
50.9821	32.7637
52.9034	25.9805
52.9133	28.7705
38.5482	20.3942
40.5777	25.6918
24.6582	13.7443
31.2019	18.1111
20.2641	12.7018
18.6801	12.557
9.52829	8.64794
16.4347	9.16312
16.5285	12.7213
19.3098	16.1815
9.45652	4.57498
2.60417	3.43475
5.58554	5.05729
9.60717	5.0652
2.05506	3.1328
2.232	2.21125
2.37616	3.24614
3.58827	4.2261
3.29847	4.26641
1.93854	3.69253
	10.912
28.042	13.872
	12.137
	21.641
41.2211	24.2083
41.4174	21.8094
37.29	26.5316
	41.8737
	39.2251
	54.9575
	58.0774
	40.1501
	42.4253
5.72622	7.47759
	6.66223
12.7385	8.02056
4.58694	4.23806
9.07232	6.9101
13.9273	7.14495
	10.4779
27.0003	6.67746
21.2775	8.31889
12.5687	8.43949
16.2826	8.09103
15.4733	13.8255
28.3495	15.4022
20.1407	16.1849
	103.965
	21.3754
	87.2362
	114.428
	96.1147
	87.6255
	60.7719
	71.9256
	60.7284
	62.5452
	43.966
	43.3472
	28.756
	38.9034
	33.4119
	39.8603
	27.695
	19.5697
	48.8949
	35.9773
	44.7556
	47.5119
	35.0393
	23.4173
	29.3967
	32.5817
	17.5047
	6.36006
	4.99643
	2.4905
	2.78478
	7.98975
	10.6803
	5.54047
	10.0003
	10.0877
	24.0153
	26.35
	42.3831
	29.0856
	23.5194
	29.6189
	31.9774
	19.8821
	30.8819
	13.9046
	9.38628
	11.1008
	7.87729
	1.69655
	0.552099
	0.510592
	0.281112
	1.39688
	3.6998
	7.20806
	7.02296
	9.2995
	6.35972
	18.583
	14.5027
	31.1091
	42.3999
	36.4331
	28.7065
	24.0304
	23.9524
	10.4662
	12.403
	13.7205
	10.7941
	21.0317
	29.9705
	31.9553
	18.2213
	15.461
	19.2869
	10.9424
	11.9937
	7.44419
	6.45516
	9.02119
	24.6853
	11.1356
	17.0612
	12.5406
	68.6807
	92.2862
	114.761
	82.1986
	61.936
	60.125
	63.9164
	54.1457
	64.9372
	58.3362
	65.1845
	58.5644
	56.4896
	49.7587
	44.0754
	47.2446
	62.9127
	57.9866
	41.3328
	23.0951
	48.1562
	54.0759
	39.9047
	14.7683
	9.66644
	14.0531
	16.638
	8.44156
	7.67906
	19.0967
	21.0751
	21.3555
	12.8184
	7.13153
	5.24605
	3.54361
	1.17226
	2.4382
	1.99512
	1.4043
	3.40746
	7.45981
	4.6184
	6.28813
	8.18141
	4.28419
	13.393
	8.34234
8.72089	8.11221
	6.43714
13.7795	12.4581
21.3296	18.9257
14.8556	14.9809
10.1932	10.8975
2.16193	4.15091
1.63093	3.64203
1.5789	4.56064
8.63754	8.9249
7.36757	13.4775
2.86042	8.92322
5.12716	8.11661
7.64297	9.16076
	5.42146
2.85045	7.08619
12.9758	13.0329
11.8012	7.79814
18.0476	17.2698
	17.3674
	1.9074
	5.33059
15.6351	19.9471
16.0126	16.9076
13.1345	11.4559
8.86262	13.9642
20.2967	19.1738
41.4295	36.1888
28.6536	28.5576
12.7964	18.2879
33.2221	24.0511
7.40492	15.0001
5.66731	10.8076
4.0478	10.4534
3.23109	8.27446
3.27193	11.0645
1.21772	7.45125
0.766538	4.29971
1.29003	3.51877
3.33298	6.53545
4.65387	8.45814
2.90411	8.04937
14.2377	14.0809
29.1542	25.6834
17.2777	17.2114
31.1726	24.8422
17.1112	18.4975
14.88	18.3765
19.2956	17.7805
32.8442	29.6345
64.797	41.7848
50.7039	32.3723
46.4284	23.9804
49.9986	20.9449
39.8555	26.2028
17.3751	19.5799
12.3759	15.41
21.355	15.3631
16.4169	23.0814
9.70628	14.0553
14.6371	11.6398
17.8485	12.1048
36.8928	11.6873
	33.1262
137.463	73.3968
	19.0581
20.8703	16.3981
	14.5784
29.7908	27.4286
	32.7807
4.86823	8.99809
4.20528	9.23157
5.10311	9.42135
5.44808	9.51464
7.2161	13.0838
5.18236	6.0883
6.60266	8.34957
5.30303	14.0249
12.481	14.7551
6.39957	10.8566
8.15849	10.7185
7.20536	10.1364
11.0419	11.9704
12.676	8.96956
8.97415	7.20853
11.2964	4.38508
8.8877	10.1077
3.68602	8.72072
	11.0408
	5.82255
	8.14536
	4.1723
	18.7134
	26.5565
	4.77091
	3.75874
	2.88672
	1.93736
	5.10507
	11.7732
	19.9254
	14.2253
	18.6328
	21.7012
51.6825	19.3029
61.3603	35.8115
32.1626	23.8741
39.8325	32.8965
54.5348	55.146
89.3948	66.4138
97.3633	68.5744
121.158	73.5543
	10.0144
	2.84573
13.7172	8.01782
25.8342	14.8664
35.6994	23.885
9.59721	7.10033
5.51867	7.31475
10.7691	8.39982
7.61279	5.31896
3.16575	4.10852
13.0974	5.77449
5.36788	5.13348
2.59152	2.84098
2.01196	2.07457
0.791661	1.72404
2.86972	4.30854
5.63595	6.24361
20.7998	22.4099
28.9944	19.0758
79.0999	41.6481
83.1792	44.9023
29.2926	29.3618
31.3117	22.4375
39.7588	30.9084
12.4321	13.1897
5.86544	9.01156
7.14043	7.06924
16.1605	12.3462
36.3297	24.9547
10.7635	14.1766
30.3673	26.7359
12.8071	14.6324
6.07641	12.5571
6.84584	13.3882
5.66666	8.41592
	9.19006
	14.6824
10.044	7.15039
15.802	12.4753
10.7944	7.5049
6.56002	9.37933
6.71462	10.8082
4.75167	4.291
6.73113	8.83393
20.859	15.2253
21.4619	15.2279
	64.6344
178.008	69.0039
113.562	61.5309
23.2807	31.119
7.24448	10.66
14.8548	14.8862
16.5004	17.5284
21.3995	18.8915
8.82217	14.2986
2.47449	8.34261
0.386449	3.72612
0.55645	3.45728
0	3.48535
2.60181	4.53765
2.97479	4.76928
3.39752	4.9201
2.54469	2.74073
1.52919	2.6545
3.80476	2.51345
1.1448	2.39543
0.477042	2.15465
0.610032	1.45702
0.198505	1.09565
0.473982	1.24626
0.19932	1.04674
0	0.505284
1.20223	0.771936
0.310543	0.953427
1.34123	0.588529
0	0.739528
0.376456	0.839955
0.428047	1.39865
0.555323	1.69173
0.827198	1.3822
0.735487	2.49965
0.14949	2.19465
0.722328	1.80241
2.28095	1.85728
0.29898	2.77872
0.59796	2.99042
1.43313	2.39626
34.5409	22.2446
4.76787	7.63185
1.88295	5.44775
11.6966	10.4302
58.1471	39.9518
46.612	21.8815
22.2728	19.8119
22.3716	14.5105
21.1542	11.5529
2.34535	5.42185
1.38173	3.23381
	3.70785
	4.77534
8.4359	5.11573
3.10838	6.02558
12.0553	12.878
17.5122	13.2227
22.3168	18.7532
	1.83179
	2.97218
	4.27774
	5.41535
	2.53095
	3.65988
	2.13232
	2.70722
	1.58447
	0.582192
	1.12447
	1.81331
4.33988	2.91585
	1.42169
13.2014	3.98528
15.0411	3.90409
8.04754	6.42878
7.73993	8.0561
6.5698	13.1398
7.03857	13.8078
18.9591	16.9663
17.0115	19.5281
13.7899	12.9784
8.84833	9.37488
5.44094	8.54859
7.47793	6.75636
7.23874	6.63261
12.0259	12.573
12.3651	14.8181
1.29084	3.89238
3.21519	5.20685
7.46506	5.81652
7.61677	14.4363
6.81305	12.5059
5.2418	9.47979
4.90947	8.44183
13.8965	7.50592
11.1129	10.1935
5.22903	4.10041
	1.28852
3.67057	2.77479
6.28064	4.7908
7.35884	4.76187
2.63062	3.97143
6.88216	4.77769
6.66348	3.6068
2.88254	5.73108
6.65985	6.7227
	7.28486
	2.39546
	3.14975
	4.12654
	2.82398
	4.09862
	7.46706
1.72147	6.74537
1.55097	6.01205
0.566473	3.18111
28.1775	6.095
	15.4929
5.34509	18.8804
13.9997	12.6379
13.4577	10.0976
7.1699	7.90814
24.0985	17.2493
22.0451	20.0406
20.5911	18.2042
16.5127	13.5648
7.421	6.63375
9.41085	15.5967
8.30825	16.6418
12.0075	17.6082
7.58652	7.80999
13.3396	12.483
30.667	25.0323
45.3169	39.7582
47.3324	48.7666
87.6425	53.1208
44.8849	46.8511
28.4935	21.6702
20.2344	18.0977
21.4916	25.5555
50.2883	31.1921
49.6044	33.5638
63.3608	51.0457
	22.4692
	4.06247
	4.86545
1.32357	1.30861
	1.66478
11.8408	10.5464
9.88645	8.71938
7.32749	7.4693
3.83792	7.80965
4.29937	10.1418
2.71456	8.15376
5.41994	11.3882
4.65863	9.74039
4.21483	8.30495
3.23778	6.77528
2.90389	5.51535
3.84528	6.26098
	3.74522
4.1943	3.70739
7.16454	2.52604
7.94628	0.552088
16.0475	1.36317
21.2165	5.05895
15.7489	5.18578
16.2452	4.37445
20.4095	16.2416
3.77786	6.26647
3.85752	6.33979
	5.36102
15.4426	12.1184
23.9387	20.3489
20.5508	18.6583
17.3634	12.0944
9.33329	10.6436
8.15994	7.77363
0.876185	3.49895
0.822595	2.54896
5.10335	3.98692
0.733674	4.75636
6.59614	11.2723
8.42921	23.1867
111.784	64.2157
91.6707	43.9872
108.375	51.4376
110.691	55.7425
83.1405	40.2639
96.7248	49.3016
60.1353	33.1122
54.4868	27.68
27.6417	18.6451
38.2731	9.80109
22.9711	8.19967
44.311	30.62
59.7945	26.8925
29.0451	27.4399
46.4914	26.6026
50.6633	31.8432
50.7725	26.6608
35.5192	15.2939
51.5611	26.7435
64.3049	31.6946
48.462	29.62
46.6574	24.257
12.4615	12.8157
25.8512	14.0399
13.9844	8.46174
13.5114	12.6379
22.2364	11.8006
19.5204	12.0033
23.4502	10.6456
29.8619	9.95311
19.7356	17.1958
6.40778	20.6123
5.06865	19.019
0.8309	3.58253
1.10076	5.55342
1.17619	0.665395
0.602328	0.931526
1.96051	4.30493
0.27444	1.87794
0.381501	1.03434
1.78634	5.0584
0.0467293	10.8591
0.712313	3.58214
0	1.82292
1.2224	1.39029
1.70926	4.5161
6.81099	7.95572
5.1899	6.09073
4.66222	4.39901
14.3033	10.2939
20.2507	10.0424
	14.2232
7.98487	5.34442
20.6203	20.8612
35.7527	23.3314
41.8396	21.2738
19.3682	9.54392
3.55478	3.50716
1.64288	6.19854
0.914642	4.65088
0.641084	3.54951
0.210863	1.43846
0.57441	1.12979
5.51878	2.60889
0.371809	2.56856
0	1.40535
8.73285	6.28514
2.15785	4.91124
9.16697	6.09218
0.922291	2.84041
0.856699	3.79108
13.5833	5.62771
13.6314	8.35655
10.1397	8.37677
6.04508	6.8235
6.60565	2.88386
60.9087	35.0484
69.8462	28.9776
82.287	49.9572
67.6638	39.4647
24.8176	11.5156
21.4547	12.9068
	17.2074
6.78957	14.3923
6.86715	12.7709
9.4516	10.1221
1.54445	2.26753
2.48524	3.04636
2.42936	3.86813
7.93237	5.6701
23.2246	14.6881
12.0336	10.7567
29.9978	11.132
	13.4983
33.0159	22.2835
17.7216	22.2211
11.7521	20.8208
6.37024	11.1736
6.04659	12.3764
10.0955	17.8156
21.553	27.2659
54.6954	32.3242
51.5524	41.1776
45.5027	37.1548
23.0674	21.1648
22.8489	25.9421
22.1831	30.0491
19.1739	18.3802
9.82262	13.8805
4.5498	11.0664
13.0395	9.60729
10.7529	34.4271
8.81348	31.1795
2.0169	6.61429
3.24697	5.99715
7.94294	18.0491
8.7487	20.56
18.4218	40.468
4.3406	17.213
2.58213	8.60901
6.74521	15.2076
3.70063	11.2304
5.21388	31.1775
5.42701	24.1874
9.35667	9.40935
6.36224	10.6082
2.46651	7.09132
2.26584	3.53422
0.0849623	2.17267
7.35838	4.90502
6.79607	7.71143
12.8593	8.10562
24.2058	12.8946
57.2024	21.8256
67.2718	22.0618
123.086	65.4798
145.061	78.842
114.008	29.8562
	53.4473
81.2952	60.0701
0.834677	7.28486
0.176698	5.70803
0	4.84652
2.69099	3.97345
	1.26042
12.8502	1.30575
8.0463	0.408894
	1.38383
0	8.90825
0.54456	2.97183
1.16522	4.42918
4.50994	11.4848
12.0712	41.3496
33.3475	72.9211
47.4272	76.8064
78.5118	93.4426
83.5323	60.2595
95.1529	12.7634
92.4431	22.9628
	20.6708
	24.9056
	23.4629
	12.4171
	10.2953
	5.75991
	4.44482
	9.14701
	3.29293
	5.70607
40.451	5.6212
19.4744	29.5629
11.5495	19.7926
11.6233	19.9375
5.31097	11.3061
7.61482	11.7057
11.6066	27.2038
10.1052	34.1229
10.4083	30.0502
19.6071	43.0492
9.80123	42.2916
7.917	34.2075
7.63629	28.9129
4.53242	39.4528
9.39228	42.0875
9.91665	46.9906
17.7089	51.0189
15.0463	40.0299
11.3171	15.2549
36.431	11.6472
55.5484	3.03512
64.5278	4.19128
55.1063	5.08957
34.5999	13.8989
10.6897	16.1979
17.7422	52.1542
17.3739	48.1646
60.1108	46.605
64.3731	7.11447
80.6339	14.6333
45.6797	13.1937
37.9716	20.8476
72.7732	29.2778
3.91412	2.59638
7.58681	4.3207
10.3482	21.4984
31.7734	5.39122
50.545	4.10707
49.3942	3.96607
40.6592	5.77706
49.8136	2.56908
56.9054	5.17115
49.6317	3.75389
15.4114	7.43583
13.6894	9.34897
14.009	2.61438
6.87135	4.06962
4.01637	8.52107
6.76192	1.13929
1.29981	11.5278
2.60061	4.67127
0.264042	2.6949
1.13577	0.753876
32.4838	10.2162
282.3	56.759
319.395	276.809
214.501	415.985
225.895	430.496
123.852	225.371
132.013	274.483
224.264	320.668
137.998	250.354
109.56	153.78
117.783	59.1201
93.015	112.928
158.667	251.38
256.448	182.673
204.145	161.834
199.479	265.288
29.4846	91.4276
149.316	194.081
189.227	258.062
163.923	268.297
168.393	219.329
154.476	201.513
161.113	90.4207
119.429	169.126
36.5294	64.3566
24.1858	46.0421
26.6776	66.293
18.6548	28.9215
21.8953	24.7122
39.962	24.6362
24.7484	21.8089
34.5372	36.4937
40.6443	39.822
14.7015	23.0338
22.0672	34.254
35.8438	47.3958
59.0578	72.5954
52.0882	70.6481
45.8396	64.5616
42.3322	52.3659
32.6035	41.8628
22.5351	26.6838
26.853	36.4363
26.6364	31.767
36.0851	35.8865
34.1192	38.8525
31.1302	45.735
8.46251	16.6138
16.5278	24.5682
23.2855	28.3415
29.8124	37.865
17.8973	24.7613
14.266	21.5577
24.0698	60.7062
38.5723	98.0281
38.1148	64.4344
42.5466	56.6964
40.313	55.9522
35.4155	52.4548
38.6385	66.7089
49.779	50.034
37.4028	60.296
32.6425	44.7702
42.7505	79.9895
38.3889	81.969
29.2102	61.9586
39.5258	65.1648
46.702	63.4272
46.4891	68.1528
37.1896	61.5004
33.9253	70.8505
37.2246	77.5642
16.7833	61.3314
8.65669	16.9198
2.54086	9.12602
9.35982	28.4476
25.8159	51.4953
23.748	38.3855
26.4286	45.7369
18.05	38.696
24.4242	54.5471
82.4992	127.303
83.532	112.801
88.1641	110.615
92.9096	144.98
97.7141	111.423
94.7755	122.489
104.285	128.26
161.385	205.997
61.2533	104.369
29.2442	42.2495
15.6207	24.8966
12.1936	16.344
18.4702	37.7008
24.2303	46.8912
39.5748	57.3325
95.2491	105.063
62.4069	113.993
83.5219	74.273
101.458	143.934
74.0746	107.169
65.6116	89.7749
69.9413	99.2268
62.7629	84.577
49.8137	59.396
66.0944	70.7513
69.3993	63.3045
63.8955	66.3838
50.3068	74.7546
52.2747	100.438
54.9943	68.3265
48.4925	71.3102
38.6474	61.183
39.7015	57.8253
	84.5415
	35.6025
	91.3529
	70.2592
105.181	82.7812
86.1361	106.705
90.1848	121.322
95.3782	141.944
43.0584	86.7411
33.6614	53.2557
53.754	56.6944
44.9791	79.5302
48.4534	74.1904
46.013	69.6596
	89.0117
55.6686	95.0853
	34.5408
	138.198
97.5211	51.857
84.1704	87.0068
69.365	84.5574
84.7532	155.19
91.2643	131.632
121.792	221.592
	45.6677
29.4757	73.3027
49.7071	78.0822
44.442	76.4276
47.8205	74.8065
59.5874	70.7889
43.3217	78.8603
42.0769	58.3168
43.9407	80.2863
	29.5938
20.4501	36.8948
19.9253	25.3768
14.8368	30.9296
19.0619	37.3271
34.0641	58.2467
46.5376	74.4379
50.4675	89.1257
35.4679	53.1122
57.0769	95.7593
76.6857	140.597
124.128	215.848
127.779	211.18
	35.4803
30.1819	47.5784
20.1683	42.8166
13.3464	33.1794
21.1617	47.3896
8.16383	28.2721
8.17235	25.9792
9.253	24.6435
8.27456	17.4304
6.40145	16.7698
8.27095	17.848
8.87704	25.4587
25.0512	61.0999
29.5505	82.5575
64.4084	113.864
31.5691	90.9224
22.0227	67.086
	40.8749
19.138	45.4382
18.1288	42.5254
21.8457	47.1916
16.7762	50.72
23.8315	50.1699
43.105	97.8472
93.2351	163.2
86.6338	131.189
81.4643	146.51
72.4081	152.535
31.9479	62.7141
28.532	58.0401
25.8187	61.9637
20.7667	54.8249
23.8797	42.4745
30.3913	56.9675
32.8624	52.0531
46.803	62.5783
56.6659	114.479
66.8169	118.789
66.0063	130.274
	81.0436
67.7692	46.622
73.9756	87.3717
63.0721	131.142
63.779	116.75
63.7439	102.679
53.5649	93.4335
44.3167	77.6676
45.1371	74.0102
51.6832	70.5578
	27.6309
	149.617
35.0138	109.993
141.632	227.192
156.182	122.193
83.363	170.016
74.7362	146.841
79.5989	126.689
54.5762	125.303
59.8682	115.607
62.7844	141.389
49.398	104.27
55.084	102.686
61.7982	115.039
148.583	144.703
119.672	112.538
108.792	73.3888
154.742	98.4157
195.097	130.728
184.183	130.329
163.507	205.706
136.065	183.175
89.0045	127.671
49.0564	65.3393
44.5066	50.1855
59.0669	43.2301
61.1276	50.7373
42.074	62.7356
39.9565	67.7274
31.1952	53.8985
58.5386	93.3952
39.8719	73.0444
	100.787
	142.722
	178.842
	166.87
	112.519
	107.413
	69.4644
	62.8374
	58.3966
	86.9536
	76.2216
	59.8514
	74.9492
	75.8022
	68.3109
	90.2097
	102.377
	97.3626
	102.166
	103.836
	116.03
	132.069
	95.6969
	108.109
	68.6205
	48.6921
	81.583
	97.7439
	69.0908
	53.5941
	79.9025
	44.1032
	76.562
	98.6448
	107.852
	86.861
	136.555
	158.418
	130.064
	69.2429
	106.73
	98.9511
	103.479
	90.3732
	109.395
	90.9277
	112.262
	97.9253
	85.0546
	111.997
	91.8556
	86.219
	113.755
	78.7674
	81.121
	77.9146
	32.3052
	33.2884
	28.0044
	74.6782
	109.966
	86.6902
	102.534
	46.4681
	52.755
	17.5513
	53.6691
	53.8403
	76.1137
	55.6435
	52.7379
	56.9537
	111.288
	99.7499
	112.611
	91.7265
	112.49
	101.001
	70.6102
	102.999
	107.961
	110.541
	114.604
	138.89
	95.2763
	142.985
	176.645
	159.551
	131.948
84.108	152.92
98.5118	146.122
77.05	121.152
80.2719	100.183
211.826	216.594
141.519	189.028
95.7442	118.8
99.8588	131.87
94.7251	130.226
	135.408
64.133	96.49
112.78	159.246
89.2063	156.581
108.151	115.772
245.014	89.7663
	124.517
349.689	256.145
421.624	403.65
322.071	90.3798
216.887	176.816
304.555	151.492
195.506	191.671
132.831	138.512
112.018	128.478
81.5324	98.9881
71.769	69.1743
73.7577	62.8266
64.4358	49.2268
56.6098	63.4524
56.0162	76.2374
55.3741	60.5337
66.0222	62.5855
71.5632	74.0115
68.7755	79.6784
102.02	130.412
119.215	145.264
129.222	176.687
142.954	176.074
119.424	159.924
128.259	139.08
148.789	56.4386
73.0418	96.5071
53.2646	93.235
44.6431	77.8603
47.3047	65.1685
13.065	34.9428
4.30561	9.89192
2.48938	13.8241
4.72052	30.8628
3.00433	15.0401
1.97718	7.5035
2.71158	26.2488
1.03474	9.26358
17.9896	21.2663
11.1728	20.5955
4.82076	15.2163
21.4437	35.1608
74.515	89.0351
61.5277	69.9467
52.8607	74.1216
57.1066	63.6106
54.6979	78.3854
53.2456	85.3564
176.857	185.415
84.9762	116.15
78.3965	51.4149
65.6686	76.394
34.3942	51.8151
27.3254	51.8361
37.7082	67.6
34.4442	75.2166
40.9598	55.1936
36.9939	63.5808
29.4021	63.4557
18.6398	69.2093
25.5203	62.6335
21.2591	76.2203
15.3917	52.9383
11.145	32.4639
22.6559	21.8557
21.1513	30.1833
17.7178	17.2859
10.621	26.1015
31.1716	43.8093
19.002	34.0646
20.6622	40.7968
31.4908	59.8751
37.3102	62.125
	17.0117
	34.6477
2.22177	22.8889
4.6132	24.7871
12.1619	28.9523
19.8616	37.2766
15.2595	40.2106
3.65848	22.6043
2.76883	11.0524
11.5744	28.5673
12.2898	22.5607
15.884	34.3261
7.31546	12.6976
15.8369	37.5364
21.4625	32.8224
3.91952	13.3349
7.00172	26.1486
25.4497	37.6465
26.5153	42.469
27.0153	45.7439
25.8172	40.06
25.318	36.2525
27.6696	26.9311
38.254	59.7995
33.8371	59.0613
39.846	62.5792
34.1691	49.7449
22.4112	46.7969
19.5955	52.1695
26.1972	37.5898
28.3944	42.2669
31.6866	30.6349
36.6538	55.9601
38.7112	56.0138
44.9299	59.9656
74.3562	83.7299
61.7092	112.519
57.4093	98.881
59.4554	115.489
64.1757	103.289
69.3976	115.606
101.767	146.355
107.798	177.007
105.944	159.733
106.404	156.139
109.116	173.438
100.964	175.316
108.241	151.827
105.933	180.194
90.2483	161.362
98.0607	144.877
97.902	141.407
95.7354	100.126
83.8029	94.7794
14.342	60.5449
21.8702	51.4673
3.18432	25.3207
6.75939	16.6634
30.5624	44.2971
2.88175	4.18108
3.97782	21.9859
14.5184	40.1859
17.8142	39.4885
17.1927	21.5021
5.25848	11.5466
3.45858	17.5188
14.5786	43.3141
11.6933	43.6278
14.5848	46.3793
14.055	37.4119
8.67569	26.165
8.1556	21.02
2.0289	14.2897
7.97164	17.0264
5.63691	15.0459
4.46361	8.55102
4.74658	14.1315
1.69286	31.6674
3.18457	33.5918
1.67374	53.9092
2.61756	19.4012
3.26007	21.3241
3.11709	20.3517
0.648082	31.328
0.748474	29.37
1.05807	2.7573
	94.5972
	61.2849
	123.572
	142.454
	163.282
	202.535
	188.425
	197.396
	196.772
	239.15
	259.775
	25.5619
	29.5809
	9.65185
	8.02973
	11.2479
	8.62714
	18.5385
	8.97686
	16.3817
	19.8155
	33.3236
	6.25299
	10.9063
	10.6913
	11.0435
	6.88872
	66.1521
	41.2433
	51.8639
	38.4301
	27.5125
	27.2449
	36.403
	22.9943
	44.1274
	23.2462
	21.7804
	15.743
	14.2019
	7.22069
	24.4787
	13.7282
	17.5222
	3.85465
	11.8566
	8.57826
	5.26616
	7.68347
	19.9963
	32.9489
	46.5068
	102.277
	112.643
	23.1249
	64.6523
	33.2147
	14.8869
	7.20737
	27.1221
	28.888
38.0642	21.2983
61.1123	73.491
31.4779	51.0951
14.1647	24.4129
7.69863	15.0147
9.77935	18.1479
30.2379	38.5858
12.2263	28.3044
12.7239	14.152
24.9469	26.0186
22.4101	22.1087
17.0341	19.674
14.4348	20.0958
12.3911	19.7201
11.5781	15.8608
	18.134
299.499	134.254
	136.284
315.838	219.921
359.67	315.17
323.243	319.089
252.006	246.591
289.574	310.603
345.988	357.815
340.438	359.041
450.288	291.161
94.8484	133.458
92.3619	117.108
100.934	131.217
61.5833	58.6703
69.8573	80.3262
75.7359	81.3422
80.9235	94.3434
86.3487	101.06
82.3576	102.935
79.9098	102.012
75.5337	98.7005
	12.139
	7.85273
1.29018	6.14226
1.66628	2.54376
0.263018	1.69158
0.251181	1.57255
2.69473	0.908275
2.71329	2.57718
0.771471	3.72054
0.776526	3.71928
0.641328	0.527118
0	0.384259
0.71366	1.08486
0.518604	0.889385
0	1.06964
1.29939	1.83805
0	0.235988
0	1.42706
2.20327	8.12775
3.63438	6.05667
0	1.0623
0.890818	1.57799
0	1.83527
0	1.27654
0	0.516597
0.266111	1.53629
2.96886	4.1538
1.65076	5.5653
0.868394	2.40089
2.78062	13.878
1.19749	12.1681
1.76461	1.87638
12.6114	0.637815
1.46145	5.51865
3.8333	5.30293
0.76422	8.56336
7.07786	3.27804
9.75896	0.874229
12.6745	1.12833
6.35843	1.96641
26.0271	1.03795
19.6952	4.55892
6.48362	3.85789
4.52505	2.81905
	0.198302
11.0004	0.226517
1.74102	0.366324
1.69707	0.340119
1.5494	0.642042
14.6329	6.43327
3.27555	2.96828
3.63402	11.8402
4.88444	20.6272
10.4419	15.6125
	104.687
0.269865	3.83643
2.17318	6.59486
12.0898	26.0274
0	2.27727
	3.36438
35.1415	75.9141
55.8405	171.997
16.0139	41.3484
0.175771	21.6855
29.5999	3.01416
1.07733	4.0224
2.97905	6.64652
6.06974	2.71514
2.93471	7.88342
3.46351	6.59046
2.34699	3.38242
2.53132	3.04768
0.985845	5.03093
1.05636	7.79421
1.28044	5.70738
2.14527	1.52348
1.82365	9.10907
3.13327	3.31835
2.98113	7.71705
22.7956	9.77196
13.4201	25.2801
9.397	21.3499
	18.0722
11.732	20.0801
3.00666	5.42312
1.64254	3.65565
5.49666	10.9658
8.78476	13.5501
26.1428	27.1496
26.3605	18.254
	0.796113
	1.41758
	2.16964
	2.07871
	1.78196
	1.25443
	2.16023
	1.45547
	1.46474
	1.51293
	2.40495
	2.71588
	2.69558
	2.80308
21.5981	25.9164
12.4013	16.5577
29.935	34.7374
8.21077	28.5065
6.86587	18.9011
	26.3383
7.63244	5.38625
2.7447	11.25
2.55785	12.5648
0.382555	13.1401
1.60111	9.17139
1.46431	8.03305
	7.4698
4.29288	9.6763
3.60692	9.5143
	145.195
	7.33351
23.5501	2.36569
	3.0618
15.1869	10.4715
12.7807	22.7609
23.3715	2.56829
63.1947	3.30078
9.70613	1.43494
14.9796	3.79311
9.63599	1.79237
15.6729	1.03278
50.0695	4.03915
50.1722	2.62527
25.5526	3.25736
7.25973	2.41302
9.1947	3.19734
16.9939	2.7289

## Sheet: Fig2_c_mean
CCN_BinCenter	Mean
1.12202	3.02531
1.41254	3.16228
1.77828	4.63222
2.23872	4.51178
2.81838	6.25095
3.54813	6.86819
4.46684	9.33254
5.62341	8.40012
7.07946	8.53007
8.91251	10.1772
11.2202	14.4719
14.1254	11.11
17.7828	19.1208
22.3872	21.7598
28.1838	26.9782
35.4813	36.4492
44.6684	37.5837
56.2341	52.5318
70.7946	55.3168
89.1251	89.1251
112.202	122.462
141.254	167.88
177.828	233.019
223.872	239.096
281.838	161.118
354.813	263.893
446.684	354.813
562.341
707.946
891.251
1122.02
1412.54
1778.28
2238.72
2818.38
3548.13
4466.84
5623.41
7079.46
8912.51

## Sheet: Fig2_c_fit
Fit_p1	Fit_p2	Error_p1
0.815897	0.29817	0.0355742

## Sheet: Fig2_d
Model	S_Puijo	S_Pallas	S_Zeppelin	Error_Puijo	Error_Pallas	Error_Zeppelin
Measured	0.885129	0.835509	0.815897	0.0203232	0.0225828	0.0355742
SALSA	0.666216	0.700275	0.571844	0.0183692	0.0215661	0.052503
HAM	0.924811	0.945039	0.59532	0.0162145	0.0215853	0.0536368
NorESM	0.305563	0.463747	0.437888	0.0672035	0.0681326	0.0235723
UKESM	0.747398	0.800666	0.905063	0.0452287	0.0514413	0.0252734
