# Supplementary material for: High sensitivity of cloud formation to aerosol changes
Source: Nat Geosci. 2025 Apr 3;18(4):289–95. doi: 10.1038/s41561-025-01662-y (PMC11981915; doi:10.1038/s41561-025-01662-y)
Supplement: Supplementary file 4 — Statistical source data. [file 41561_2025_1662_MOESM4_ESM.xlsx]

## Sheet: Fig3_a1_data
CCN	Nd
36.5889	-338.807
281.238	41.189
363.365	58.0647
376.038	174.973
333.8	100.357
360.402	117.647
327.623	162.528
219.674	165.793
129.841	68.9207
126.602	19.1179
158.513	45.4015
132.822	28.7248
176.109	69.6174
169.887	71.2129
123.856	48.352
212.777	101.711
253.901	137.74
322.798	177.704
343.515	163.855
339.466	179.436
305.754	130.925
162.57	120.84
149.745	122.838
131.411	97.7583
137.388	105.743
137.338	109.499
153.224	118.768
417.607	88.9714
331.352	132.834
221.514	90.8189
164.633	70.5926
148.228	72.8393
148.684	78.5516
152.694	85.6277
206.186	135.659
235.402	130.229
184.712	60.0177
236.753	114.462
297.996	116.822
465.742	179.154
446.583	214.985
515.816	231.87
551.061	259.586
598.446	301.345
576.863	241.965
590.978	199.341
592.843	244.272
584.627	263.943
612.077	276.819
628.74	253.511
593.368	250.527
604.164	202.326
719.624	206.145
883.171	298.001
757.652	356.919
746.354	248.206
636.895	157.939
698.884	226.973
552.602	132.863
552.739	124.653
554.047	151.983
552.694	162.551
560.742	182.713
560.616	222.847
440.614	80.0234
381.185	87.2557
415.92	72.5802
383.93	62.4794
373.169	93.1556
299.016	77.2229
263.204	71.7337
418.797	154.649
352.088	77.6259
295.406	164.054
216.942	107.018
397.535	150.814
285.998	61.4608
303.259	145.407
279.665	149.193
279.423	120.11
256.378	105.561
223.798	100.633
195.133	124.359
153.254	103.145
114.835	82.3209
92.2997	56.5508
131.949	91.6169
147.645	48.1558
171.878	88.1368
219.676	83.3445
394.841	168.475
394.177	172.9
405.283	211.054
368.103	192.061
350.782	148.35
550.618	137.396
606.05	234.807
686.52	187.398
572.745	198.228
470.408	161.819
449.97	144.857
351.52	158.284
316.008	126.694
316.153	153.779
314.445	140.726
356.394	203.183
329.132	198.082
335.741	191.7
316.848	162.327
276.389	153.061
276.205	149.037
634.63	442.409
613.054	450.403
563.503	415.403
594.502	418.805
488.768	329.68
455.152	312.324
521.363	383.811
508.968	429.654
461.571	387.245
441.778	307.487
638.22	250.581
82.1555	38.8803
76.4312	43.7886
58.7744	37.0185
64.3469	43.167
106.584	67.0462
174.708	114.145
263.488	106.337
329.166	149.785
647.139	233.596
453.197	86.7796
380.672	149.001
334.857	166.162
399.787	-83.5887
327.824	91.8395
445.826	87.4043
408.617	62.3133
547.745	107.825
593.78	-34.5511
251.602	39.8285
338.582	41.531
353.173	133.204
210.451	-45.2513
288.551	138.14
297.219	76.7291
392.825	110.477
481.101	158.805
429.127	-4.09054
374.029	44.4258
333.252	12.9454
610.093	33.8297
246.051	127.847
252.824	125.608
241.868	140.844
217.978	141.603
151.994	101.887
143.927	102.984
158.538	113.218
159.262	114.837
146.394	94.1053
116.852	54.1011
94.7115	37.0704
117.805	46.7167
83.7124	25.253
45.2852	16.1686
28.8105	10.1565
20.5412	7.91638
7098.46	-469.844
7885.72	-565.93
9386.73	1007.29
9987.8	142.601
9386.63	14.8812
9888.93	310.944
7012.84	-8144.67
194.179	-54.0441
190.89	-36.6577
173.097	-42.1095
153.431	-41.3349
153.425	-84.6126
395.959	-819.304
484.001	-495.611
381.115	-616.374
386.69	-421.546
299.486	-491.661
265.123	-522.617
232.135	-532.938
341.83	-270.701
414.834	-72.6674
370.454	57.0283
300.888	20.8962
392.715	291.502
350.797	225.339
174.372	-116.54
163.444	-100.169
175.105	-153.77
180.798	-132.165
174.285	-76.6005
157.987	-81.1274
144.966	-42.7292
121.188	-55.1956
111.112	-179.419
120.459	-249.822
118.818	-417.337
149.157	-521.88
215.985	-650.874
177.016	-716.067
199.432	-626.285
196.757	-507.948
274.068	-326.873
219.661	-315.211
248.965	-252.954
235.161	-257.469
215.329	-251.243
201.405	-278.107
185.445	-213.63
184.549	-160.539
177.02	-132.101
166.402	-180.858
155.682	-219.365
148.009	-257.16
149.098	-230.715
145.961	-257.357
144.791	-316.651
154.688	-335.452
172.874	-351.296
180.534	-415.861
169.576	-447.29
138.411	-479.943
159.628	-461.913
231.314	-197.793
243.523	-270.904
510.401	314.841
159.974	57.6192
105.581	21.2396
98.6846	-176.607
103.942	-177.606
109.157	-188.678
219.613	-163.456
204.096	-103.734
180.057	-112.884
162.03	-133.285
145.924	-99.513
132.344	-143.635
128.351	-129.958
118.865	-146.74
132.651	-102.233
117.277	-117.542
109.111	-139.166
117.742	-490.786
140.529	-557.355
195.231	-342.653
98.7174	57.7555
675.154	236.228
615.903	220.731
577.48	165.485
477.247	191.747
434.129	204.338
197.321	130.88
218.497	128.1
207.296	147.154
253.105	214.96
363.455	251.801
1047.56	461.283
991.501	414.532
922.979	377.137
772.266	281.31
718.512	256.34
645.236	215.515
590.155	193.017
698.488	206.595
1069.48	256.663
1371.69	279.857
1442.93	263.193
1435.69	289.801
1347.16	418.701
1271.81	393.965
1193.11	339.861
512.782	139.695
461.813	175.911
394.961	109.548
368.907	98.0673
392.862	118.914
374.757	117.99
370.01	105.543
329.832	74.2001
287.296	109.959
243.825	100.177
263.723	104.017
415.165	222.889
531.252	216.443
593.051	170.45
638.173	184.338
519.094	116.838
307.185	147.074
385.958	104.045
377.527	114.434
342.413	98.1083
375.111	129.075
409.334	179.616
414.924	189.335
410.724	180.929
356.209	85.113
328.226	89.32
443.18	106.415
347.685	55.2402
428.857	175.004
1260.84	463.252
1393.64	573.558
1274.03	480.343
806.244	388.539
557.103	294.729
544.588	281.301
504.9	258.524
422.162	236.017
409.592	242.687
443.895	263.118
430.194	260.464
423.624	174.205
1276.35	453.434
1202.14	392.31
1132.23	366.855
1142.13	407.902
1193.62	333.715
1130.6	350.163
758.006	277.437
632.876	251.192
580.056	250.468
509.977	280.954
536.845	331.833
680.805	378.153
684.385	394.756
678.079	388.067
648.936	395.023
273.8	157.961
313.46	225.537
430.355	315.019
535.425	384.448
146.959	130.754
148.263	125.13
325.759	127.235
201.814	110.355
100.659	62.5178
290.666	205.84
316.968	147.287
331.82	136.36
368.223	126.522
327.795	74.6257
309.314	86.0495
319.359	116.413
288.95	115.381
277.544	124.424
286.754	140.565
239.973	41.697
316.13	167.211
504.346	176.757
637.247	261.934
788.789	334.961
856.069	372.689
742.435	281.603
749.049	234.775
765.978	234.773
914.536	290.94
975.774	315.833
900.624	228.025
889.781	203.811
766.464	127.712
637.795	145.163
688.648	179.371
693.779	156.061
649.474	150.474
787.183	229.705
882.414	330.584
256.108	195.045
241.766	137.424
264.862	163.524
223.752	136.8
204.084	108.849
184.347	94.9164
202.815	94.3223
239.805	101.931
336.231	143.173
426.296	194.504
473.193	232.598
457.212	198.602
523.572	235.495
553.498	195.024
530.544	151.812
704.894	279.661
700.101	268.744
856.825	297.497
1009.83	297.897
1119.52	356.771
163.789	113.359
166.875	115.44
192.589	125.772
219.893	133.301
225.638	144.55
249.728	124.73
278.943	191.989
627.813	331.655
483.51	287.921
132.925	70.8408
164.923	38.7067
1249.77	597.033
1222.28	589.466
1067.35	571.141
907.713	395.859
1318.49	534.281
1325.29	560.264
1255.62	510.893
1495.29	715.502
1490.37	711.261
919.625	378.16
827.451	223.153
701.009	187.509
690.839	201.059
108.291	5.59443
141.396	54.4706
48.4542	41.5727
75.9652	61.5149
151.905	130.2
1575.94	367.155
1429.33	332.57
1179.8	194.703
1100.62	336.995
883.743	370.778
703.774	269.043
692.136	291.152
675.917	249.615
658.42	254.156
683.806	341.067
604.817	259.782
721.224	247.2
641.292	175.649
518.693	72.2038
1034.26	323.904
476.201	222.019
1102.01	299.318
1212.94	303.773
809.613	87.3769
703.04	144.503
1058.01	414.405
939.65	453.433
743.45	312.791
989.874	372.356
1055.46	379.298
2765.11	300.182
2730.12	267.791
2713.2	380.126
2615.5	374.026
2574.68	337.343
1793.94	296.948
1644.32	282.483
1290.04	17.0034
105.867	29.9749
734.895	67.3994
1232.47	78.746
1474.53	145.172
1361.41	380.853
1135	231.741
911.011	206.228
765.719	98.9054
670.95	154.092
497.966	80.5697
635.092	87.8335
647.226	68.5407
515.901	52.9623
522.109	120.989
469.843	67.8534
580.066	83.6717
684.021	199.461
788.908	142.055
798.694	128.518
758.934	105.806
743.808	113.819
716.466	149.746
678.408	152.384
694.43	156.515
648.313	173.515
731.952	164.899
832.636	232.745
1007.76	269.423
1003.38	277.427
978.82	341.615
959.978	323.592
794.952	309.073
687.317	269.233
665.362	258.674
685.886	265.299
694.054	275.614
110.574
656.812	377.557
649.609	254.655
804.494	126.241
626.631	55.6285
596.167	57.7089
559.943	62.4272
446.298	36.0469
470.484	101.951
47.9133	32.3699
93.8371	65.4233
316.483	124.803
298.642	74.7533
241.928	34.5514
221.865	79.7785
219.59	84.1749
176.997	60.6624
173.537	84.1526
136.335	49.7085
137.074	56.5256
121.661	55.4809
116.702	66.8425
110.9	65.8533
83.2932	44.3519
75.9746	42.5979
119.357	72.2775
101.813	58.8459
68.3037	41.9249
95.396	56.8885
93.5813	53.6157
119.401	58.0523
201.693	105.929
205.647	115.465
188.138	79.3449
193.226	79.7732
192.844	81.0321
232.533	89.6058
325.144	138.383
300.947	94.711
217.562	89.2125
187.782	78.5031
170.808	74.2497
184.297	78.0597
59.1226	20.0567
42.479	13.6606
48.6298	20.1741
68.4533	1.95103
92.0027	49.0975
128.339	6.34966
183.079	19.1926
337.935	117.493
397.768	191.303
362.088	169.717
1098.87	432.698
1095.44	406.858
1112.23	439.194
1092.87	431.583
1148.05	463.415
1129.34	441.774
1150.44	481.175
1133.79	370.062
1136.57	392.97
1056.35	431.409
136.859	82.5767
107.911	64.5435
16.2662	8.67127
43.3735	17.6495
104.628	55.8084
58.247	20.5146
79.8915	24.9999
80.6185	21.0773
83.2133	33.4095
75.03	-21.933
71.3116	44.9536
56.6789	29.0113
53.8512	37.1726
88.6547	64.2208
89.2142	64.7876
59.832	46.2315
87.2312	65.6962
70.2724	39.5532
106.137	79.3134
95.534	72.7621
118.684	86.7374
130.489	71.8059
258.984	63.4828
287.461	115.526
369.404	130.013
379.549	113.06
352.052	139.804
244.865	54.0871
251.851	85.5263
267.474	83.4178
269.161	90.8959
242.161	117.792
333.66	174.79
147.335	29.8763
107.263	53.2065
157.122	110.041
145.63	91.1967
122.753	68.2704
134.555	80.0094
148.999	74.18
146.756	70.5637
115.79	61.0343
129.466	74.5283
112.023	51.6584
125.198	56.7898
111.185	56.1013
192.423	127.657
112.595	30.2075
100.776	56.9504
291.283	132.354
121.156	60.1788
131.368	89.8353
92.2129	53.1119
83.4639	57.8614
60.0364	37.7123
57.226	34.731
65.3601	40.9881
91.0883	66.785
110.773	69.6005
108.732	42.3334
137.216	56.8897
193.629	90.5534
222.597	120.257
180.137	74.3433
216.716	103.05
219.359	80.6413
321.576	115.564
241.76	97.0063
135.925	59.4838
106.184	51.0753
118.304	76.3926
125.299	16.8725
420.424	241.33
437.38	243.237
472.368	263.616
492.971	207.519
509.541	179.968
469.097	137.642
447.915	171.249
406.472	100.621
407.003	105.748
400.34	104.247
398.852	116.801
428.487	132.499
418.094	115.218
384.653	105.974
327.94	72.8836
286.57	108.259
277.249	124.485
274.071	150.25
286.916	149.816
730.164	306.994
1111.97	398.988
881.489	238
883.91	271.872
682.823	250.08
631.236	285.8
763.901	277.81
1291.03	410.92
1100.35	496.603
966.379	558.897
668.822	138.117
793.253	258.629
663.247	229.04
456.711	172.322
878.093	302.536
801.938	253.548
776.755	215.362
417.734	118.148
379.783	87.5709
425.425	123.454
483.249	130.006
499.995	142.379
1085.94	307.611
1064.53	352.308
589.943	253.002
880.815	346.272
463.001	250.225
413.75	182.632
372.366	174.851
316.415	150.824
303.334	174.743
403.256	268.653
428.468	194.11
129.554	46.4238
116.41	43.0051
102.004	27.5375
102.842	37.2223
109.087	27.4226
113.438	36.152
171.974	81.5828
154.127	37.284
175.897	70.3338
180.813	66.5294
195.2	60.9606
167.401	57.7158
560.674	273.672
523.558	195.913
502.841	189.483
444.522	186.008
566.772	137.231
619.406	183.559
452.577	124.95
489.579	159.298
725.827	81.9465
341.579	-11.0224
301.448	0.450813
256.818	-8.81933
233.971	0.834426
230.289	3.32108
220.307	-2.45762
341.424	-3.35664
354.738	1.29968
460.22	18.3489
491.221	1.254
440.892	-9.17974
406.018	7.74757
354.616	-1.11917
355.847	5.05392
381.52	8.54593
381.495	24.005
360.507	-4.38296
463.749	201.504
147.213	75.1791
227.624	115.995
538.378	137.288
135.856	57.6514
81.0283	4.75825
71.1637	-28.9982
250.315	49.2225
195.964	51.4862
193.79	32.9206
296.672	73.6522
512.531	142.761
469.345	101.017
408.217	92.8133
398.924	91.0636
420.129	108.609
418.857	47.5692
605.322	91.9936
155.377	77.2284
48.8729	27.3733
27.615	17.992
38.9175	24.0559
39.3317	19.0584
36.7642	19.5545
31.9023	13.1529
103.457	92.6071
124.63	23.622
112.624	71.6754
81.1552	23.0388
60.1588	40.4035
56.7489	27.6164
75.8626	9.72905
24.6875	8.99935
758.853	347.663
894.511	408.415
904.02	387.89
971.449	426.804
866.059	360.256
402.092	91.6723
380.011	61.3894
138.871	50.9021
110.709	51.4705
119.564	56.4356
138.605	65.4647
152.348	67.3434
170.771	70.4582
232.133	105.989
423.968	30.9331
276.375	74.9009
260.484	112.36
286.678	141.362
304.417	129.927
313.569	113.821
303.517	144.153
271.124	101.825
242.046	82.306
302.573	100.694
209.36	81.9011
162.187	60.1866
181.528	109.322
248.216	78.8743
387.146	109.616
332.246	126.518
250.75	104.063
249.512	87.7435
276.356	111.638
246.731	41.4428
118.334	25.3088
107.904	44.0625
109.991	46.851
98.7614	51.2304
81.7287	55.8516
68.1224	41.9927
61.1169	40.8016
66.6829	45.5421
128.187	75.2493
99.7921	67.8332
88.9338	66.0043
104.656	76.5076
117.301	45.0384
234.408	99.6377
223.5	76.8068
195.376	157.489
112.889	62.2349
133.222	82.125
199.602	153.237
137.357	66.4511
171.794	71.2229
179.392	125.345
167.464	79.3188
210.357	72.952
239.022	85.7446
256.891	71.8921
273.204	58.4204
287.049	58.431
336.044	116.54
445.05	157.675
387.665	171.865
386.552	200.281
350.709	182.975
349.055	167.281
319.494	146.37
305.382	157.012
291.913	164.902
298.259	140.893
298.035	166.768
299.018	181.741
327.481	311.823
302.043	145.608
291.186	147.777
216.749	116.343
233.527	129.973
123.632	80.5425
80.6273	-0.310929
137.538	44.6654
242.541	136.501
221.003	118.496
182.624	110.233
202.92	101.464
218.883	121.799
253.283	130.183
281.17	135.89
287.452	143.437
295.994	160.898
535.29	69.6779
571.871	119.873
617.078	122.665
685.426	202.306
724.98	228.408
751.839	255.859
824.121	281.65
809.75	227.676
780.777	187.565
812.109	210.947
872.311	280.574
919.723	203.469
948.205	330.524
926.957	401.985
1131.48	550.302
1391.02	510.154
1281.03	467.685
1128.85	492.273
189.083	111.15
112.183	59.7692
90.9324	39.5136
69.9976	23.3207
85.3503	19.6732
129.273	60.2379
389.383	154.232
267.275	-1.80784
209.062	-45.843
148.234	41.1635
136.486	-15.9693
96.6743	20.6846
108.415	-2.14141
209.837	29.2252
183.837	76.9242
262.484	116.56
192.552	64.0191
155.521	60.1306
146.835	53.1742
181.692	-36.4157
424.631	125.817
370.236	100.493
464.052	249.611
314.984	37.1969
468.813	137.073
252.942	41.6546
205.692	41.5395
284.69	105.654
202.247	64.8745
337.041	171.497
408.297	202.959
385.629	194.9
433.122	269.991
459.395	284.918
577.595	396.217
485.637	267.697
497.625	291.868
565.819	314.263
625.748	325.743
732.575	367.973
840.358	390.582
1032.68	363.389
162.041	52.6453
155.512	41.2442
119.454	35.7619
104.917	41.0463
99.4005	40.272
96.1682	45.4459
78.3847	36.4937
67.9443	29.0393
57.4276	21.0392
57.0023	20.8937
41.2664	18.2264
44.8793	28.2334
58.9276	35.7012
50.0672	35.4173
44.2875	30.0748
40.561	26.7563
56.5794	39.4039
98.894	75.6239
231.243	153.352
287.508	164.904
356.991	187.573
294.712	149.817
259.978	131.441
320.071	162.109
327.717	106.769
262.258	124.116
301.314	36.6644
245.524	129.808
246.301	61.0258
215.423	77.4467
231.271	85.2539
195.17	76.0444
177.476	50.1244
128.903	45.3539
71.0971	19.7537
55.6161	18.6599
46.4146	10.8914
42.0066	9.2107
35.1578	9.33758
28.5773	7.98571
21.4465	-4.8139
49.1002	7.34122
89.5959	1.24528
60.3275	6.73756
53.6464	28.1592
72.217	38.7558
96.6081	38.2166
106.489	53.3896
125.667	83.0112
130.923	88.6902
134.226	95.3515
136.552	101.35
117.232	90.0067
100.287	71.9402
103.85	78.9309
97.9059	76.733
91.6655	75.6016
59.9696	47.0545
43.2756	32.4495
46.6874	34.8427
90.4063	59.7341
88.4916	61.3393
412.793	144.713
314.582	32.0215
401.014	112.171
254.303	138.48
310.56	162.86
315.469	104.438
294.645	67.1646
185.606	60.7729
152.86	53.9053
170.39	59.5224
295.145	100.005
264.269	46.6648
183.594	63.5069
179.628	104.835
196.73	118.849
183.441	118.849
223.648	137.564
242.054	168.087
212.401	61.742
235.158	74.3692
274.463	113.301
160.763	47.5944
136.825	37.1203
143.299	52.2505
152.026	59.9932
158.159	62.6527
189.786	127.519
98.1039	50.5856
69.1386	41.1449
57.6639	12.9267
74.0024	17.1853
68.1843	38.3126
121.388	67.2542
166.732	62.4498
152.541	18.9349
189.388	103.352
130.195	62.8906
161.18	130.126
95.9126	84.1188
92.7527	57.5803
42.6575	19.8775
59.3813	44.234
85.7491	55.9264
91.2053	57.3492
134.919	76.4973
140.189	76.2637
139.898	44.1794
243.879	126.011
350.165	204.916
355.331	215.778
404.195	276.083
364.1	204.77
422.98	293.818
370.983	238.82
300.301	200.546
133.736	71.6783
243.343	116.396
286.476	231.095
202.12	117.139
201.868	107.384
192.232	95.5532
226.191	102.209
206.709	84.5966
241.374	148.634
212.436	129.456
194.521	100.978
207.122	105.851
195.717	92.2466
175.2	74.3025
166.698	63.976
143.389	46.9815
116.825	38.3492
102.185	41.8761
57.7576	30.4835
72.8202	29.6713
72.2561	35.2665
233.444	93.6202
190.281	90.3998
139.167	61.6916
141.588	73.5871
130.679	73.0178
265.481	130.654
274.278	171.364
292.569	194.218
343.375	217.429
396.174	259.406
409.596	299.496
438.891	335.744
488.052	348.607
485.807	307.828
480.449	293.87
270.013	166.797
174.979	81.9042
138.73	55.3817
92.5158	32.1237
103.913	22.5434
245.084	83.5852
264.424	62.6181
163.746	73.2749
213.366	124.144
199.133	122.814
184.202	127.991
168.901	110.486
239.462	155.366
377.229	252.736
443.701	236.407
549.125	302.315
471.662	281.098
430.433	270.213
375.941	226.914
380.437	188.914
284.942	156.854
197.594	121.544
162.975	119.103
88.9483	53.0939
63.8326	31.1725
56.8053	27.1625
40.6436	15.7115
36.3067	13.3744
51.3586	30.5098
55.7398	43.0557
49.0953	35.4638
42.352	29.7453
118.121	96.3768
61.7251	45.4429
53.1942	36.6113
47.9793	28.6863
93.8645	65.8073
123.898	87.0502
145.364	95.0801
173.762	114.165
132.598	42.5062
175.397	112.58
100.128	-1.26564
179.259	48.9558
362.427	165.676
343.719	161.535
400.573	321.594
267.106	200.585
140.581	72.5365
191.022	92.327
169.946	57.5887
188.131	58.3154
146.058	52.0196
141.643	44.1672
182.536	71.6105
165.067	93.5899
200.635	101.355
35.5793	22.4284
247.809	138.865
214.611	94.8501
225.459	103.344
281.83	191.162
241.453	141.497
140.331	74.5004
164.282	109.481
110.396	50.4122
60.0473	27.6197
36.1117	22.0899
35.2514	15.1101
22.1026	-3.04527
135.407	20.0558
85.0509	23.1692
62.5388	26.6185
373.78	305.543
336.953	185.046
278.791	154.07
269.25	124.883
306.37	133.326
313.551	116.015
307.986	139.972
291.218	116.44
235.162	66.4611
219.071	107.947
195.177	86.1953
190.577	80.5257
185.633	59.3923
113.031	73.0212
104.653	58.2796
110.244	65.4828
58.8103	20.3918
69.3492	25.5585
74.761	22.3421
72.7881	17.3072
67.0554	16.8796
56.8305	16.9955
120.211	39.136
122.962	64.9548
190.846	157.202
67.6018	13.7652
51.2319	14.5594
67.6606	10.2493
93.8368	35.5439
1024.35	575.899
949.23	543.985
288.574	123.928
304.671	92.9147
338.374	111.465
318.134	94.7892
288.618	69.3512
361.907	163.144
314.86	50.431
260.225	65.044
536.461	342.016
487.112	155.454
320.344	87.9403
477.462	243.461
412.234	238.81
483.566	294.943
203.173	103.602
1859.21	768.59
1411.65	533.452
1043.74	270.931
858.31	238.579
419.542	192.032
503.568	323.773
467.402	275.973
621.315	305.812
667.153	247.787
708.281	238.644
750.606	317.094
924.922	474.948
490.48	299.468
386.287	216.459
334.072	226.955
247.292	191.386
230.862	157.91
269.023	223.967
403.91	222.631
370.531	157.527
570.167	189.078
907.466	454.739
805.316	756.264
694.787	107.201
794.915	170.353
607.294	137.913
279.914	9.9645
146.192	13.751
270.16	85.0078
732.289	331.208
671.52	356.368
174.639	88.934
122.042	52.634
1577.71	626.311
482.975	217.47
365.95	209.906
239.552	108.121
219.76	134.797
626.67	34.1399
492.404	152.521
283.405	110.372
269.372	108.174
292.408	100.943
315.16	87.2916
345.862	77.813
385.379	68.3596
414.727	50.1925
513.625	47.7099
611.584	80.9109
680.615	61.5168
956.987	141.478
901.021	184.393
1004.29	356.794
346.488	88.2776
295.856	67.2164
255.964	62.7099
251.573	50.7968
246.959	0.55022
295.135	67.5961
297.056	98.2636
339.117	120.687
358.434	133.736
528.524	68.7909
441.872	174.714
411.23	124.903
587.564	72.9832
390.205	64.2906
504.694	14.4816
491.377	203.926
223.744	73.886
215.088	59.6502
169.543	35.3913
132.307	20.4004
140.605	39.9312
187.314	84.5655
247.295	157.096
255.88	141.885
343.046	207.978
377.118	246.45
390.805	246.812
517.525	244.646
445.478	219.356
437.444	199.796
416.682	154.277
379.338	69.5571
349.547	78.0228
364.576	81.848
391.008	79.3087
486.773	143.662
466.376	209.332
388.639	105.146
490.011	179.779
936.943	466.04
1005.26	410.9
409.06	200.407
444.668	254.243
565.424	307.684
687.259	316.411
818.416	324.181
984.116	311.321
1187.82	259.551
1286.83	235.44
1498.55	211.883
1739.26	222.49
1703.74	185.337
969.059	306.422
1164.13	359.319
1408.01	504.492
1360.63	620.134
788.072	226.263
815.517	261.523
837.304	234.76
779.145	248.976
739.875	213.502
634.175	24.0535
333.072	110.243
357.19	140.025
254.574	105.237
229.277	83.8363
262.772	118.029
275.104	123.167
331.753	144.258
349.521	140.77
340.676	126.757
907.221	333.328
758.984	225.983
728.909	300.182
948.077	488.869
1656.93	238.803
623.043	254.774
824.575	227.533
865.075	203.173
889.947	217.936
883.442	234.426
932.54	226.446
767.216	301.368
849.988	290.989
782.385	289.373
771.847	265.11
658.884	258.209
601.148	240.629
548.244	186.894
858.855	227.075
680.847	181.229
642.97	143.41
702.523	194.11
510.94	95.1138
465.035	127.421
408.079	163.756
536.15	230.827
575.439	270.016
528.019	263.984
501.35	240.877
364.899	212.85
365.148	200.346
145.056	57.6037
201.796	57.4811
578.722	162.754
645.649	219.62
510.549	73.406
505.937	-4.92526
539.389	147.253
531.535	153.371
783.722	260.727
725.693	243.452
599.001	201.851
537.554	254.099
1662.13	337.026
1228.58	17.5687
1203.8	287.838
1155.64	261.421
1199.07	324.404
1297.64	489.762
1177.82	317.11
1181.64	461.185
1559.4	621.62
1670.39	604.198
1489.8	442.687
543.514	129.324
498.149	161.944
514.16	211.846
437.681	198.363
423.32	209.594
587.246	266.68
310.71	173.62
448.122	280.687
533.385	340.951
1007.13	614.173
902.479	448.795
969.326	549.773
785.569	438.755
726.09	343.558
753.739	337.992
714.546	263.091
506.387	213.406
536.716	191.833
410.807	77.3493
341.629	143.222
667.143	202.291
634.098	225.221
618.543	230.359
586.453	241.186
677.033	326.229
707.855	321.681
614.746	225.963
147.964	37.109
171.318	101.22
343.758	118.186
316.144	113.579
298.72	108.999
287.152	114.472
264.706	85.6994
230.123	62.4447
215.408	73.448
223.595	95.5152
350.788	161.424
336.012	94.0701
375.383	133.593
1697.34	694.293
1623.16	561.495
933.178	333.875
942.48	493.03
878.896	510.688
793.895	409.471
746.506	373.968
533.576	137.783
625.869	168.293
553.309	173.715
471.431	152.353
404.985	158.856
414.813	223.229
451.956	262.939
432.11	246.27
369.794	201.367
308.062	186.115
279.044	136.587
178.846	105.267
173.412	115.851
330.108	193.715
259.615	114.431
224.414	84.7075
208.656	67.6327
222.954	88.4331
269.543	131.45
308.706	180.269
352.697	128.478
132.259	77.1277
243.297	140.572
250.707	135.739
277.306	149.09
295.097	162.157
357.65	155.021
404.701	172.628
464.536	207.996
525.067	240.107
462.229	165.262
392.74	114.453
371.484	105.966
423.262	161.17
616.534	291.004
397.206	134.219
228.665	82.5778
219.951	84.9996
267.638	151.342
230.021	73.7851
194.355	91.1131
199.138	123.045
242.658	112.305
235.046	124.717
221.88	104.6
220.252	68.2535
138.792	87.3044
106.569	69.4601
101.266	64.3307
79.2299	47.0162
85.4348	52.1673
287.537	223.034
391.643	274.832
469.192	233.239
502.109	472.862
474.833	390.593
517.102	383.736
523.414	404.877
599.139	408.075
609.358	300.893
603.739	350.695
564.007	318.658
495.971	269.554
443.28	221.034
360.716	176.275
322.338	143.115
294.283	140.263
269.811	140.209
256.855	151.149
247.533	159.872
274.937	159.65
343.91	220.8
375.713	246.247
356.913	201.796
324.048	189.339
297.563	167.333
302.224	101.297
279.168	63.5225
149.819	31.9256
157.293	49.9563
195.299	59.0445
212.667	82.7107
172.879	50.0621
247.099	137.886
299.658	199.062
298.828	203.669
289.718	180.518
253.073	198.142
373.693	235.24
348.05	229.01
330.853	208.655
341.818	143.969
436.544	189.985
616.122	301.412
530.66	320.886
503.842	245.155
566.846	277.445
592.997	396.528
592.256	351.843
502.601	252.008
338.421	192.025
335.326	205.262
360.026	217.713
448.191	275.43
384.206	240.074
309.714	202.94
222.894	165.586
206.431	163.927
162.771	107.998
159.116	89.0394
108.985	75.9808
256.796	41.7465
294.919	218.877
282.993	183.44
318.487	179.7
350.302	190.648
431.843	263.553
446.218	268.869
399.998	252.597
387.028	263.005
395.8	283.292
417.488	305.893
441.699	307.324
446.264	314.663
415.387	289.239
390.797	291.27
410.78	283.159
436.671	269.455
453.072	318.77
326.789	186.444
371.22	213.681
457.526	261.581
475.696	230.892
432.532	194.809
418.999	175.462
428.17	214.786
494.107	301.616
483.286	299.557
476.565	275.754
500.636	269.713
531.67	290.743
597.477	279.567
682.019	393.894
263.667	159.146
215.784	118.301
240.05	126.831
302.663	136.907
379.329	58.8223
362.027	197.302
412.259	14.6009
392.161	84.6485
319.987	83.335
224.444	67.823
171.636	73.0615
182.416	86.1006
164.23	93.5394
156.115	99.0587
191.266	147.132
110.161	122.359
94.2595	95.819
80.167	73.9075
69.0456	71.7984
286.357	126.981
266.371	186.885
282.958	216.483
323.355	134.39
419.566	122.164
357.199	112.436
393.524	141.945
383.254	179.531
426.499	231.62
231.725	179.737
294.038	225.544
412.219	273.699
373.567	159.828
329.219	132.349
7383.94	7293.37
215.567	158.737
258.804	105.186
346.966	165.667
361.862	188.926
255.587	162.539
188.016	117.521
203.53	139.309
242.713	166.983
166.185	119.033
146.079	104.015
159.771	97.3584
166.599	81.746
200.751	69.4229
203.515	20.3845
264.821	135.377
362.817	170.394
399.198	183.212
395.778	239.192
359.85	155.401
389.264	151.695
265.919	122.141
245.16	49.5303
241.097	71.8149
137.943	45.0248
162.591	46.5824
165.559	28.8145
189.886	33.7866
216.119	43.9715
185.974	29.5901
221.73	27.7692
230.335	47.6845
283.148	65.8059
205.627	60.2189
79.0066	22.032
47.5238	-49.1195
70.65	5.88213
110.884	62.1548
88.5688	-4.14995
135.704	91.1884
92.8792	33.142
103.131	24.6647
127.428	36.9363
147.514	91.3876
129.668	69.9082
81.3387	22.81
77.9148	-0.117297
83.2582	6.98229
96.2114	13.4574
98.4599	17.6235
87.1775	8.10111
96.8587	26.558
544.25	126.883
396.52	101.844
86.4714	27.5927
103.892	31.5221
117.837	19.2028
142.17	73.3955
149.943	90.0198
170.021	103.502
190.794	112.72
610.673	189.263
408.219	238.779
923.799	525.466
969.565	569.913
1028.34	555.472
902.917	450.487
759.568	376.353
127.63	51.4162
220.17	5.34866
246.099	25.4675
217.739	19.7097
219.113	5.04777
182.843	75.6657
97.9484	51.5135
93.0076	35.6468
114.573	42.2262
115.334	32.4518
159.685	60.7164
175.359	118.208
358.735	174.156
397.788	206.364
396.593	184.532
439.451	223.823
446.346	214.814
426.292	170.733
450.795	184.51
471.277	131.2
446.814	170.429
485.938	174.157
377.924	146.053
469.696	187.317
328.77	132.215
345.08	119.787
344.538	143.258
385.845	138.69
363.238	112.727
368.203	138.958
432.488	161.038
486.597	219.301
416.969	53.5728
556.394	205.439
509.16	49.2613
459.514	38.9171
380.595	71.0517
333.058	72.4893
214.455	56.561
230.091	91.1705
316.707	103.422
173.754	49.2088
82.8914	64.0759
63.3032	55.5479
47.7659	41.776
53.8543	47.2481
64.3946	52.4823
66.0845	55.0793
62.5866	51.2729
71.2137	58.6529
42.5303	28.6726
50.3817	40.3213
64.7097	52.4857
84.5002	62.8008
71.6997	65.1591
66.4525	54.7477
62.6395	52.5751
54.9908	41.9325
53.2697	33.4584
55.5969	40.4592
55.0079	42.3461
42.278	33.5386
293.472	156.528
260.804	179.452
35.0849	11.0527
230.047	119.681
134.525	97.7552
1218.38	455.391
1198.74	411.486
1171.28	317.727
1157.41	340.565
1257.72	423.661
1193.44	486.051
1119.47	379.465
1172.53	292.976
1291.09	352.55
1419.48	478.337
1422.4	514.789
1051.62	525.333
897.69	441.387
827.133	310.63
849.345	275.226
1057.52	279.89
1273.65	288.891
1352.57	447.858
1325.91	405.432
1214.74	473.953
1030.22	427.584
778.989	473.785
591.101	397.875
544.481	411.131
539.537	354.929
516.202	388.215
489.039	346.837
487.214	325.778
452.426	315.752
426.876	289.851
376.675	233.579
392.081	252.695
1467.82	663.029
1448.63	694.423
1463.87	739.118
1119.38	652.155
1189.47	562.493
892.653	316.667
1129.97	556.255
429.242	189.999
399.931	193.163
219.866	142.011
177.763	149.189
807.208	512.325
557.175	306.679
323.955	258.574
391.91	310.604
405.854	360.584
682.079	203.509
653.597	171.102
687.676	190.884
726.842	227.118
675.782	204.677
580.084	205.895
472.952	153.451
404.966	145.5
386.186	118.016
381.301	73.9948
416.43	147.741
461.429	123.124
461.721	111.058
442.248	132.946
498.47	71.8775
455.583	137.384
416.133	135.398
513.919	163.792
388.168	99.4117
415.167	84.5787
426.839	88.1546
470.505	106.415
512.71	119.702
756.13	252.704
751.783	170.853
900.906	259.426
872.403	179.713
907.849	181.641
859.607	120.259
938.544	171.916
906.542	176.252
948.494	114.731
886.376	152.261
839.985	159.595
790.249	235.229
735.03	145.494
725.888	182.761
776.745	241.329
1149.72	438.25
1191.45	343.576
1224.53	433.043
1230.19	461.901
802.761	216.169
866.258	384.005
904.238	361.718
672.202	229.528
609.362	169.67
571.443	174.904
531.523	203.108
650.967	276.747
882.907	313.978
801.824	331.595
726.053	315.488
295.661	94.7685
364.454	241.016
280.359	193.595
353.876	198.453
260.684	182.661
253.866	98.8358
4.54546	1.41706
3.98114	0.55159
6.02596	2.63377
16.0863	7.57339
25.9077	11.381
47.8078	25.5164
639.831	366.6
887.736	496.492
920.237	498.327
816.404	458.262
227.695	146.77
1501.5	264.128
1361.52	417.825
950.218	420.825
901.852	419.423
962.787	487.665
959.914	502.267
396.912	196.785
385.292	161.684
485.552	250.888
426.606	220.173
398.844	211.687
446.022	250.584
416.699	225.118
395.033	173.054
666.404	453.765
971.607	576.9
773.532	448.869
616.966	378.372
954.379	357.749
764.402	284.322
606.139	181.915
449.677	149.358
359.073	140.521
299.089	103.135
292.997	75.4547
303.855	138.741
295.535	125.838
317.368	111.131
420.253	146.051
162.974	80.3343
121.112	80.7972
85.7507	58.0547
70.6282	51.429
146.79	95.0455
445.716	294.528
408.587	250.057
372.758	211.332
399.595	192.684
418.232	239.338
410.127	211.874
437.865	259.459
462.274	215.992
193.685	67.9511
197.618	46.5199
90.4057	27.8835
127.816	61.7795
170.379	88.092
183.687	120.788
191.047	113.585
278.002	103.165
350.719	227.938
405.237	238.69
385.912	250.659
410.047	299.253
438.315	309.189
461.483	303.259
456.95	286.27
469.056	296.701
477.591	316.197
512.648	323.591
536.195	331.063
587.632	348.749
602.315	317.86
628.398	332.84
580.757	317.931
624.937	409.151
654.864	424.135
630.512	380.49
639.737	394.783
611.706	215.15
510.363	258.994
532.684	250.666
516.832	243.841
519.192	279.232
421.716	195.037
464.689	210.662
375.892	166.024
317.767	143.065
305.887	151.728
230.724	114.046
188.177	73.1961
170.876	58.3587
165.725	48.4444
178.312	54.4878
171.161	51.291
152.757	45.1826
156.273	56.4431
187.142	97.1995
285.775	132.911
272.29	107.774
250.634	97.5911
240.858	76.7155
251.107	104.949
257.023	104.641
277.809	121.319
309.218	154.436
344.687	187.936
376.824	231.062
418.916	273.143
421.614	288.693
356.465	219.381
351.959	222.449
270.501	180.893
142.951	78.0338
80.9602	20.1722
147.974	51.512
141.35	1.57327
426.205	178.168
331.421	149.226
254.862	118.379
206.93	122.605
282.385	152.765
286.92	130.768
237.31	93.1182
332.032	171.027
223.658	164.941
196.55	95.5394
104.145	48.8014
107.571	77.8735
85.4031	50.6976
113.409	51.8694
152.013	74.0795
188.985	38.4547
206.455	39.2929
175.72	99.9473
212.176	143.125
266.054	185.139
240.575	138.776
203.7	154.82
273.723	158.286
288.259	142.305
410.306	218.348
430.095	243.494
412.469	241.282
397.694	254.562
371.812	207.33
395.488	324.79
352.637	265.986
398.002	259.873
416.943	266.582
394.983	176.968
150.211	85.613
175.228	82.2153
221.082	129.187
438.074	210.976
469.052	250.367
512.783	315.562
28.805	15.79
50.1841	37.5503
260.948	109.235
336.412	121.095
279.953	168.114
325.33	195.906
321.164	165.199
330.414	236.439
334.345	227.464
364.054	281.593
406.726	321.137
222.746	99.4306
267.614	151.209
238.827	152.258
241.736	160.992
54.4404	28.6559
42.2193	16.5341
48.4867	15.6435
58.2036	21.9447
78.4849	33.5139
117.315	42.2289
157.425	47.9611
219.341	81.2208
290.678	115.497
323.176	113.315
323.462	107.573
[truncated: 1,575 more rows]

## Sheet: Fig3_a1_mean
CCN_BinCenter	Mean
1.12202
1.41254
1.77828
2.23872
2.81838
3.54813
4.46684	0.891251
5.62341	2.81838
7.07946	5.62341
8.91251	4.46684
11.2202
14.1254	7.07946
17.7828	7.94328
22.3872	9.49014
28.1838	13.3352
35.4813	17.7828
44.6684	22.3872
56.2341	27.9445
70.7946	35.0898
89.1251	44.1303
112.202	54.01
141.254	71.1966
177.828	86.639
223.872	101.201
281.838	131.125
354.813	149.994
446.684	187.416
562.341	218.547
707.946	269.891
891.251	352.269
1122.02	421.885
1412.54	513.146
1778.28	554.991
2238.72	668.344
2818.38	562.341
3548.13	1412.54
4466.84	1920.14
5623.41
7079.46	7079.46
8912.51	158.489

## Sheet: Fig3_a1_fit
Fit_p1	Fit_p2	Error_p1
0.885129	-0.077654	0.0203232

## Sheet: Fig3_a2_data
Hist_data
0.572402
0.674514
0.557045
0.503657
0.552994
0.646699
0.442044
0.263861
0.16556
0.349531
0.385743
0.284062
0.40484
0.273392
0.38646
0.399685
0.343331
0.427726
0.45116
0.441641
0.115014
0.241497
0.176421
0.233687
0.255945
0.234141
0.319135
0.207314
0.218301
0.295911
0.348966
0.354637
0.326974
0.225128
0.257992
0.372039
0.382239
0.415195
0.427308
0.475183
0.427193
0.4377
0.390998
0.347688
0.335016
0.207301
0.164464
0.391683
0.465159
0.413773
0.368201
0.375634
0.385018
0.522674
0.482875
0.41254
0.255789
0.283675
0.348475
0.354404
0.390644
0.397154
0.365615
0.370406
0.442634
0.303686
0.465729
0.457147
0.353616
0.360467
0.290126
0.324668
0.327403
0.285531
0.243743
0.170161
0.259703
0.358937
0.255308
0.230494
0.281318
0.189585
0.211934
0.282506
0.466588
0.306201
0.330004
0.369244
0.258661
0.190498
0.38924
0.528614
0.346004
0.366281
0.212884
0.370564
0.200404
0.469327
0.585001
0.491812
0.604873
0.503318
0.462338
0.308513
0.263158
0.242916
0.203713
0.347721
0.463678
0.561006
0.624712
0.557209
0.524292
0.413063
0.321622
0.326619
0.352348
0.388951
0.383897
0.461338
0.468596
0.497195
0.590205
0.439116
0.52539
0.550823
0.495011
0.162343
0.227052
0.225976
0.328436
0.310039
0.469919
0.465061
0.410576
0.446961
0.407282
0.381385
0.343536
0.286946
0.288642
0.330113
0.278124
0.264449
0.172627
0.29196
0.140204
0.170329
0.151753
0.155776
0.1581
0.124874
0.133652
0.11519
0.101364
0.0752609
0.594035
0.663389
0.547485
0.516267
0.56484
0.753993
0.721719
0.290378
0.399869
0.455762
0.595408
0.39383
0.331646
0.625699
0.585883
0.427631
0.453915
0.450355
0.42435
0.44588
0.451172
0.206676
0.417965
0.261983
0.267035
0.351662
0.226007
0.2895
0.367668

## Sheet: Fig3_a2_hist
BinEdges	Counts
0	1
0.1	18
0.2	43
0.3	54
0.4	41
0.5	20
0.6	6
0.7	2
0.8	0
0.9	0
1	0
1.1	0
1.2	0
1.3	0
1.4	0
1.5	0
1.6	0
1.7	0
1.8	0
1.9	0
2	0
2.1

## Sheet: Fig3_a3
Sigma_w	Nd/CCN
0.572402	0.233369
0.674514	0.158729
0.557045	0.151228
0.503657	0.0711368
	0.350133
	0.631978
0.552994	0.541048
	0.582986
0.646699	0.505453
	0.518823
	0.474642
0.442044	0.45562
0.263861	0.407619
0.16556	0.300886
	0.361104
0.385743	0.408717
	0.360843
0.40484	0.148851
0.273392	0.334581
0.38646	0.391392
0.399685	0.426225
	0.41609
0.343331	0.423836
0.427726	0.456597
0.45116	0.431294
	0.465736
0.441641	0.460777
0.241497	0.199069
0.176421	0.20889
0.233687	0.226104
0.255945	0.261603
0.234141	0.274832
0.319135	0.272996
0.295911	0.101765
	0.122207
0.348966	0.223308
0.354637	0.26862
	0.325905
0.326974	0.392456
0.372039	0.48403
0.382239	0.410172
0.415195	0.412362
0.427308	0.439498
0.475183	0.406677
0.427193	0.323066
0.4377	0.24515
0.390998	0.228259
0.347688	0.249606
0.335016	0.266102
0.207301	0.313001
0.465159	0.289817
0.413773	0.420837
0.368201	0.519266
0.375634	0.572958
0.385018	0.645401
0.522674	0.650081
0.482875	0.583212
0.41254	0.536022
	0.386731
	0.377389
	0.416196
	0.368501
	0.35176
	0.330094
	0.315565
	0.27657
	0.320401
	0.379518
	0.41179
0.348475	0.531509
0.354404	0.558101
0.390644	0.545222
0.397154	0.581928
0.365615	0.624974
0.370406	0.651614
0.442634	0.592493
0.303686	0.626507
0.465729	0.531142
0.457147	0.606231
0.353616	0.631199
	0.580245
	0.591452
0.327403	0.575102
0.243743	0.510691
	0.590228
	0.58085
	0.623294
	0.572004
	0.638858
0.259703	0.0218272
0.358937	0.0871693
	0.183802
	0.326397
0.230494	0.331937
0.281318	0.341495
0.189585	0.313194
	0.257593
0.190498	0.577575
0.528614	0.764776
	0.81596
	0.651278
	0.619511
	0.572647
0.585001	0.573832
	0.625231
	0.685235
0.491812	0.754577
	0.721156
	0.686252
0.604873	0.728396
	0.793919
	0.76381
0.462338	0.72231
	0.450856
	0.330633
	0.284307
	0.438475
	0.462341
	0.523659
	0.508583
	0.373711
	0.312273
	0.614334
0.463678	0.437066
	0.547937
	0.607124
0.561006	0.627418
0.624712	0.628033
0.557209	0.582368
0.524292	0.584062
0.413063	0.638962
	0.703808
0.321622	0.797452
0.352348	0.726832
0.388951	0.717445
0.383897	0.711242
0.461338	0.737442
	0.768151
0.468596	0.712265
0.497195	0.659194
0.590205	0.620529
0.439116	0.645922
0.52539	0.628146
0.550823	0.597794
	0.591278
	0.564536
0.495011	0.590024
0.225976	0.802463
0.328436	0.758372
0.310039	0.833058
0.469919	0.887556
0.465061	0.777609
0.446961	0.601865
0.407282	0.596351
0.381385	0.614381
0.343536	0.574969
0.286946	0.554327
0.288642	0.518241
0.330113	0.567907
0.278124	0.633117
0.264449	0.615931
0.29196	0.569298
0.140204	0.36928
0.170329	0.379303
0.151753	0.460708
0.155776	0.273129
0.1581	0.228536
0.124874	0.233256
0.133652	0.26565
0.11519	0.330593
0.101364	0.369107
0.0752609	0.481103
	0.204916
	0.370922
	0.260182
	0.412357
	0.580267
	0.742705
	0.719061
0.594035	0.744937
	0.727697
	0.703219
0.663389	0.716256
	0.690212
	0.705942
	0.759605
	0.639686
	0.669026
0.547485	0.70671
0.516267	0.785033
0.56484	0.797996
0.753993	0.763515
	0.705414
	0.893046
	0.810845
	0.86208
	0.794716
	0.837936
	0.772562
	0.814314
	0.802199
	0.626633
	0.716609
0.290378	0.521468
0.399869	0.441839
0.455762	0.725592
	0.768865
0.331646	0.97692
0.625699	0.837137
0.585883	0.777515
	0.725282
	0.675682
	0.633151
	0.570637
0.453915	0.709973
0.450355	0.664789
0.42435	0.718817
0.44588	0.754099

## Sheet: Fig3_a4
CCN	Nd/CCN
36.5889	-9.25984
281.238	0.146456
363.365	0.159797
376.038	0.465307
333.8	0.30065
360.402	0.326434
327.623	0.496081
219.674	0.754722
129.841	0.530808
126.602	0.151008
158.513	0.286422
132.822	0.216265
176.109	0.395308
169.887	0.419178
123.856	0.390389
212.777	0.478019
253.901	0.542496
322.798	0.550509
343.515	0.476996
339.466	0.528583
305.754	0.428204
162.57	0.743315
149.745	0.820315
131.411	0.743911
137.388	0.769668
137.338	0.7973
153.224	0.775127
417.607	0.213051
331.352	0.400886
221.514	0.409993
164.633	0.428787
148.228	0.491399
148.684	0.528311
152.694	0.56078
206.186	0.657943
235.402	0.553219
184.712	0.324926
236.753	0.483467
297.996	0.392027
465.742	0.384663
446.583	0.4814
515.816	0.449522
551.061	0.471066
598.446	0.503546
576.863	0.419449
590.978	0.337307
592.843	0.412035
584.627	0.451473
612.077	0.452261
628.74	0.403206
593.368	0.422211
604.164	0.334887
719.624	0.286462
883.171	0.337421
757.652	0.471086
746.354	0.332558
636.895	0.247983
698.884	0.324765
552.602	0.240432
552.739	0.225519
554.047	0.274314
552.694	0.294106
560.742	0.325841
560.616	0.397504
440.614	0.181618
381.185	0.228906
415.92	0.174505
383.93	0.162736
373.169	0.249634
299.016	0.258257
263.204	0.27254
418.797	0.369269
352.088	0.220473
295.406	0.555351
216.942	0.493301
397.535	0.379374
285.998	0.2149
303.259	0.479482
279.665	0.53347
279.423	0.429851
256.378	0.41174
223.798	0.449662
195.133	0.637305
153.254	0.67303
114.835	0.716865
92.2997	0.612687
131.949	0.694336
147.645	0.32616
171.878	0.512788
219.676	0.379397
394.841	0.426691
394.177	0.438634
405.283	0.520757
368.103	0.521759
350.782	0.422913
550.618	0.24953
606.05	0.387438
686.52	0.272968
572.745	0.346102
470.408	0.343997
449.97	0.321926
351.52	0.450285
316.008	0.400919
316.153	0.486408
314.445	0.447537
356.394	0.570106
329.132	0.601833
335.741	0.570975
316.848	0.51232
276.389	0.553789
276.205	0.539589
634.63	0.697112
613.054	0.734687
563.503	0.73718
594.502	0.704463
488.768	0.674512
455.152	0.686197
521.363	0.736168
508.968	0.844167
461.571	0.838972
441.778	0.696022
638.22	0.392625
82.1555	0.473252
76.4312	0.572916
58.7744	0.62984
64.3469	0.670848
106.584	0.629048
174.708	0.653348
263.488	0.403575
329.166	0.455042
647.139	0.360967
453.197	0.191483
380.672	0.391415
334.857	0.496217
399.787	-0.209083
327.824	0.280149
445.826	0.19605
408.617	0.152498
547.745	0.196853
593.78	-0.0581884
251.602	0.1583
338.582	0.122662
353.173	0.377163
210.451	-0.215021
288.551	0.478736
297.219	0.258157
392.825	0.281237
481.101	0.330086
429.127	-0.00953224
374.029	0.118776
333.252	0.0388458
610.093	0.0554501
246.051	0.519595
252.824	0.49682
241.868	0.582317
217.978	0.649621
151.994	0.670336
143.927	0.715525
158.538	0.714136
159.262	0.721053
146.394	0.642823
116.852	0.462989
94.7115	0.391403
117.805	0.39656
83.7124	0.301664
45.2852	0.35704
28.8105	0.352528
20.5412	0.38539
7098.46	-0.0661896
7885.72	-0.0717665
9386.73	0.10731
9987.8	0.0142776
9386.63	0.00158537
9888.93	0.0314437
7012.84	-1.16139
194.179	-0.27832
190.89	-0.192036
173.097	-0.243272
153.431	-0.269403
153.425	-0.551491
395.959	-2.06916
484.001	-1.02399
381.115	-1.61729
386.69	-1.09014
299.486	-1.64168
265.123	-1.97122
232.135	-2.29581
341.83	-0.791916
414.834	-0.175172
370.454	0.153942
300.888	0.0694485
392.715	0.742275
350.797	0.642363
174.372	-0.668341
163.444	-0.612865
175.105	-0.878162
180.798	-0.731011
174.285	-0.439512
157.987	-0.513506
144.966	-0.294752
121.188	-0.455455
111.112	-1.61477
120.459	-2.07392
118.818	-3.51239
149.157	-3.49887
215.985	-3.01352
177.016	-4.04521
199.432	-3.14034
196.757	-2.5816
274.068	-1.19267
219.661	-1.43498
248.965	-1.01602
235.161	-1.09486
215.329	-1.16679
201.405	-1.38084
185.445	-1.15199
184.549	-0.869897
177.02	-0.746246
166.402	-1.08688
155.682	-1.40906
148.009	-1.73746
149.098	-1.54741
145.961	-1.76319
144.791	-2.18695
154.688	-2.16856
172.874	-2.03209
180.534	-2.30351
169.576	-2.63769
138.411	-3.46752
159.628	-2.89369
231.314	-0.855085
243.523	-1.11244
510.401	0.616851
159.974	0.360179
105.581	0.201169
98.6846	-1.78961
103.942	-1.70871
109.157	-1.72849
219.613	-0.744294
204.096	-0.508258
180.057	-0.626938
162.03	-0.822594
145.924	-0.68195
132.344	-1.08532
128.351	-1.01252
118.865	-1.23451
132.651	-0.770697
117.277	-1.00226
109.111	-1.27546
117.742	-4.1683
140.529	-3.96612
195.231	-1.75511
98.7174	0.585059
675.154	0.349888
615.903	0.358387
577.48	0.286563
477.247	0.401778
434.129	0.470685
197.321	0.663285
218.497	0.586278
207.296	0.709877
253.105	0.849293
363.455	0.692798
1047.56	0.440339
991.501	0.418085
922.979	0.408608
772.266	0.364266
718.512	0.356764
645.236	0.33401
590.155	0.327061
698.488	0.295775
1069.48	0.239989
1371.69	0.204023
1442.93	0.182402
1435.69	0.201856
1347.16	0.310802
1271.81	0.309767
1193.11	0.284852
512.782	0.272425
461.813	0.380913
394.961	0.277364
368.907	0.265832
392.862	0.302687
374.757	0.314845
370.01	0.285242
329.832	0.224963
287.296	0.382739
243.825	0.410858
263.723	0.394419
415.165	0.536868
531.252	0.40742
593.051	0.287411
638.173	0.288853
519.094	0.22508
307.185	0.47878
385.958	0.269577
377.527	0.303116
342.413	0.28652
375.111	0.344098
409.334	0.4388
414.924	0.456314
410.724	0.440513
356.209	0.238941
328.226	0.27213
443.18	0.240117
347.685	0.15888
428.857	0.40807
1260.84	0.367417
1393.64	0.411554
1274.03	0.377025
806.244	0.481912
557.103	0.529039
544.588	0.516539
504.9	0.51203
422.162	0.559066
409.592	0.592509
443.895	0.592747
430.194	0.605458
423.624	0.411225
1276.35	0.355259
1202.14	0.326342
1132.23	0.324009
1142.13	0.357143
1193.62	0.279583
1130.6	0.309715
758.006	0.366009
632.876	0.396906
580.056	0.431799
509.977	0.550916
536.845	0.618116
680.805	0.55545
684.385	0.576805
678.079	0.572304
648.936	0.608725
273.8	0.576923
313.46	0.719509
430.355	0.731999
535.425	0.718024
146.959	0.889727
148.263	0.843973
325.759	0.390581
201.814	0.546814
100.659	0.621084
290.666	0.708166
316.968	0.464673
331.82	0.410945
368.223	0.343602
327.795	0.22766
309.314	0.278195
319.359	0.364522
288.95	0.39931
277.544	0.448306
286.754	0.490195
239.973	0.173757
316.13	0.528931
504.346	0.350468
637.247	0.41104
788.789	0.424652
856.069	0.43535
742.435	0.379296
749.049	0.313431
765.978	0.306501
914.536	0.318129
975.774	0.323674
900.624	0.253185
889.781	0.229057
766.464	0.166624
637.795	0.227602
688.648	0.260468
693.779	0.224943
649.474	0.231686
787.183	0.291807
882.414	0.374636
256.108	0.761572
241.766	0.568416
264.862	0.617394
223.752	0.61139
204.084	0.533353
184.347	0.51488
202.815	0.465065
239.805	0.425057
336.231	0.425818
426.296	0.456266
473.193	0.49155
457.212	0.434376
523.572	0.449785
553.498	0.352348
530.544	0.286144
704.894	0.396742
700.101	0.383865
856.825	0.347209
1009.83	0.294998
1119.52	0.318683
163.789	0.692104
166.875	0.691771
192.589	0.653058
219.893	0.606207
225.638	0.640626
249.728	0.499462
278.943	0.688274
627.813	0.528271
483.51	0.595481
132.925	0.53294
164.923	0.234695
1249.77	0.477715
1222.28	0.482268
1067.35	0.535103
907.713	0.436106
1318.49	0.405221
1325.29	0.422749
1255.62	0.406884
1495.29	0.478505
1490.37	0.477237
919.625	0.411211
827.451	0.269687
701.009	0.267485
690.839	0.291037
108.291	0.0516609
141.396	0.385235
48.4542	0.857978
75.9652	0.809776
151.905	0.857116
1575.94	0.232976
1429.33	0.232676
1179.8	0.16503
1100.62	0.306185
883.743	0.419554
703.774	0.382286
692.136	0.420657
675.917	0.369298
658.42	0.386009
683.806	0.498777
604.817	0.429521
721.224	0.34275
641.292	0.273899
518.693	0.139203
1034.26	0.313176
476.201	0.466229
1102.01	0.271612
1212.94	0.250443
809.613	0.107924
703.04	0.20554
1058.01	0.391684
939.65	0.482556
743.45	0.420729
989.874	0.376165
1055.46	0.359368
2765.11	0.10856
2730.12	0.0980877
2713.2	0.140102
2615.5	0.143003
2574.68	0.131023
1793.94	0.165528
1644.32	0.171793
1290.04	0.0131805
105.867	0.283137
734.895	0.091713
1232.47	0.0638929
1474.53	0.0984533
1361.41	0.279748
1135	0.204177
911.011	0.226373
765.719	0.129167
670.95	0.229663
497.966	0.161798
635.092	0.1383
647.226	0.105899
515.901	0.10266
522.109	0.231732
469.843	0.144417
580.066	0.144245
684.021	0.291601
788.908	0.180065
798.694	0.16091
758.934	0.139414
743.808	0.153022
716.466	0.209006
678.408	0.22462
694.43	0.225387
648.313	0.267641
731.952	0.225286
832.636	0.279528
1007.76	0.267349
1003.38	0.276493
978.82	0.349007
959.978	0.337083
794.952	0.388795
687.317	0.391717
665.362	0.388772
685.886	0.386798
694.054	0.397107
110.574
656.812	0.574833
649.609	0.392013
804.494	0.15692
626.631	0.088774
596.167	0.0967998
559.943	0.111488
446.298	0.0807687
470.484	0.216694
47.9133	0.675593
93.8371	0.697201
316.483	0.394344
298.642	0.250311
241.928	0.142817
221.865	0.359581
219.59	0.383328
176.997	0.342731
173.537	0.484925
136.335	0.364605
137.074	0.412374
121.661	0.456027
116.702	0.572764
110.9	0.593809
83.2932	0.532479
75.9746	0.560686
119.357	0.605557
101.813	0.577982
68.3037	0.613802
95.396	0.59634
93.5813	0.572932
119.401	0.486194
201.693	0.525201
205.647	0.561471
188.138	0.421737
193.226	0.412848
192.844	0.420195
232.533	0.385347
325.144	0.425604
300.947	0.31471
217.562	0.410055
187.782	0.418055
170.808	0.434698
184.297	0.423555
59.1226	0.339238
42.479	0.321584
48.6298	0.41485
68.4533	0.0285016
92.0027	0.533652
128.339	0.0494756
183.079	0.104833
337.935	0.347679
397.768	0.480941
362.088	0.468716
1098.87	0.393766
1095.44	0.371411
1112.23	0.394876
1092.87	0.394906
1148.05	0.403655
1129.34	0.391179
1150.44	0.418253
1133.79	0.326394
1136.57	0.34575
1056.35	0.408395
136.859	0.603369
107.911	0.59812
16.2662	0.533085
43.3735	0.40692
104.628	0.5334
58.247	0.352201
79.8915	0.312922
80.6185	0.261445
83.2133	0.401492
75.03	-0.292323
71.3116	0.630383
56.6789	0.511853
53.8512	0.690285
88.6547	0.724393
89.2142	0.726203
59.832	0.772688
87.2312	0.753128
70.2724	0.562855
106.137	0.747272
95.534	0.761635
118.684	0.730826
130.489	0.550284
258.984	0.245123
287.461	0.401882
369.404	0.351953
379.549	0.29788
352.052	0.39711
244.865	0.220885
251.851	0.339591
267.474	0.311873
269.161	0.337701
242.161	0.486423
333.66	0.523856
147.335	0.202778
107.263	0.496036
157.122	0.700351
145.63	0.62622
122.753	0.556161
134.555	0.594622
148.999	0.497857
146.756	0.480822
115.79	0.52711
129.466	0.575659
112.023	0.461141
125.198	0.453598
111.185	0.504577
192.423	0.663418
112.595	0.268286
100.776	0.565119
291.283	0.454382
121.156	0.496705
131.368	0.683845
92.2129	0.575971
83.4639	0.69325
60.0364	0.628157
57.226	0.606909
65.3601	0.627113
91.0883	0.73319
110.773	0.628314
108.732	0.389339
137.216	0.4146
193.629	0.467665
222.597	0.540248
180.137	0.412704
216.716	0.475507
219.359	0.367623
321.576	0.359367
241.76	0.401251
135.925	0.437623
106.184	0.481005
118.304	0.645733
125.299	0.134658
420.424	0.574015
437.38	0.556123
472.368	0.558072
492.971	0.420956
509.541	0.353195
469.097	0.293418
447.915	0.382326
406.472	0.247548
407.003	0.259822
400.34	0.260395
398.852	0.292841
428.487	0.309225
418.094	0.27558
384.653	0.275505
327.94	0.222247
286.57	0.377776
277.249	0.449001
274.071	0.548215
286.916	0.522158
730.164	0.420445
1111.97	0.358811
881.489	0.269998
883.91	0.307579
682.823	0.366244
631.236	0.452763
763.901	0.363672
1291.03	0.318289
1100.35	0.451312
966.379	0.578341
668.822	0.206509
793.253	0.326036
663.247	0.345332
456.711	0.377311
878.093	0.344538
801.938	0.31617
776.755	0.277258
417.734	0.282832
379.783	0.230581
425.425	0.29019
483.249	0.269025
499.995	0.284762
1085.94	0.283268
1064.53	0.330954
589.943	0.428858
880.815	0.393126
463.001	0.540442
413.75	0.441406
372.366	0.469568
316.415	0.476666
303.334	0.576075
403.256	0.66621
428.468	0.453033
129.554	0.358336
116.41	0.369428
102.004	0.269964
102.842	0.361939
109.087	0.251382
113.438	0.318693
171.974	0.47439
154.127	0.241904
175.897	0.399858
180.813	0.367945
195.2	0.312299
167.401	0.344775
560.674	0.488113
523.558	0.374195
502.841	0.376826
444.522	0.418446
566.772	0.242127
619.406	0.296347
452.577	0.276085
489.579	0.325377
725.827	0.112901
341.579	-0.0322689
301.448	0.00149549
256.818	-0.0343407
233.971	0.00356636
230.289	0.0144213
220.307	-0.0111554
341.424	-0.00983129
354.738	0.00366379
460.22	0.0398698
491.221	0.00255281
440.892	-0.0208208
406.018	0.0190818
354.616	-0.003156
355.847	0.0142025
381.52	0.0223997
381.495	0.0629236
360.507	-0.0121578
463.749	0.434511
147.213	0.510681
227.624	0.509588
538.378	0.255003
135.856	0.424356
81.0283	0.0587233
71.1637	-0.407485
250.315	0.196642
195.964	0.262732
193.79	0.169878
296.672	0.248261
512.531	0.278541
469.345	0.21523
408.217	0.227363
398.924	0.228273
420.129	0.258515
418.857	0.113569
605.322	0.151975
155.377	0.497038
48.8729	0.560092
27.615	0.651528
38.9175	0.618125
39.3317	0.484556
36.7642	0.53189
31.9023	0.412286
103.457	0.89513
124.63	0.189537
112.624	0.636416
81.1552	0.283886
60.1588	0.671613
56.7489	0.486643
75.8626	0.128246
24.6875	0.36453
758.853	0.458143
894.511	0.456579
904.02	0.429072
971.449	0.439348
866.059	0.415972
402.092	0.227988
380.011	0.161547
138.871	0.366543
110.709	0.464916
119.564	0.472012
138.605	0.472311
152.348	0.442037
170.771	0.41259
232.133	0.456586
423.968	0.0729609
276.375	0.271012
260.484	0.431351
286.678	0.493104
304.417	0.426807
313.569	0.362985
303.517	0.474944
271.124	0.375567
242.046	0.340043
302.573	0.332793
209.36	0.391197
162.187	0.371094
181.528	0.602231
248.216	0.317764
387.146	0.283139
332.246	0.380797
250.75	0.415007
249.512	0.35166
276.356	0.403965
246.731	0.167967
118.334	0.213876
107.904	0.408349
109.991	0.425955
98.7614	0.518729
81.7287	0.683378
68.1224	0.61643
61.1169	0.667599
66.6829	0.682966
128.187	0.587029
99.7921	0.679745
88.9338	0.742174
104.656	0.731038
117.301	0.383955
234.408	0.42506
223.5	0.343655
195.376	0.806082
112.889	0.551294
133.222	0.616453
199.602	0.767715
137.357	0.483783
171.794	0.414582
179.392	0.698722
167.464	0.473646
210.357	0.346802
239.022	0.358732
256.891	0.279854
273.204	0.213834
287.049	0.203558
336.044	0.3468
445.05	0.354286
387.665	0.443334
386.552	0.518122
350.709	0.521728
349.055	0.479239
319.494	0.458132
305.382	0.514149
291.913	0.564901
298.259	0.472385
298.035	0.55956
299.018	0.607794
327.481	0.952185
302.043	0.482077
291.186	0.507499
216.749	0.536764
233.527	0.556562
123.632	0.651472
80.6273	-0.00385638
137.538	0.32475
242.541	0.562796
221.003	0.536172
182.624	0.60361
202.92	0.50002
218.883	0.556455
253.283	0.513983
281.17	0.483303
287.452	0.498995
295.994	0.543584
535.29	0.130169
571.871	0.209616
617.078	0.198784
685.426	0.295153
724.98	0.315054
751.839	0.340311
824.121	0.341759
809.75	0.281168
780.777	0.240228
812.109	0.259752
872.311	0.321645
919.723	0.221229
948.205	0.348579
926.957	0.433661
1131.48	0.486358
1391.02	0.366747
1281.03	0.365086
1128.85	0.436082
189.083	0.587835
112.183	0.532785
90.9324	0.434538
69.9976	0.333164
85.3503	0.2305
129.273	0.465973
389.383	0.396093
267.275	-0.00676397
209.062	-0.21928
148.234	0.277692
136.486	-0.117003
96.6743	0.213962
108.415	-0.0197519
209.837	0.139276
183.837	0.418437
262.484	0.444064
192.552	0.332478
155.521	0.386639
146.835	0.362136
181.692	-0.200426
424.631	0.296298
370.236	0.27143
464.052	0.537895
314.984	0.118091
468.813	0.292382
252.942	0.164681
205.692	0.20195
284.69	0.371119
202.247	0.320769
337.041	0.50883
408.297	0.497086
385.629	0.505409
433.122	0.62336
459.395	0.620203
577.595	0.685976
485.637	0.551229
497.625	0.586523
565.819	0.555412
625.748	0.520565
732.575	0.5023
840.358	0.464781
1032.68	0.351891
162.041	0.324888
155.512	0.265216
119.454	0.299379
104.917	0.391227
99.4005	0.405148
96.1682	0.472567
78.3847	0.465571
67.9443	0.427398
57.4276	0.366361
57.0023	0.366541
41.2664	0.441677
44.8793	0.629095
58.9276	0.605847
50.0672	0.707395
44.2875	0.679079
40.561	0.659656
56.5794	0.696436
98.894	0.764696
231.243	0.663166
287.508	0.573564
356.991	0.525427
294.712	0.50835
259.978	0.505583
320.071	0.506477
327.717	0.325797
262.258	0.473261
301.314	0.121682
245.524	0.528698
246.301	0.247769
215.423	0.35951
231.271	0.368631
195.17	0.389631
177.476	0.282429
128.903	0.351845
71.0971	0.277841
55.6161	0.335513
46.4146	0.234655
42.0066	0.219268
35.1578	0.26559
28.5773	0.279442
21.4465	-0.224461
49.1002	0.149515
89.5959	0.0138989
60.3275	0.111683
53.6464	0.524903
72.217	0.536657
96.6081	0.395583
106.489	0.501364
125.667	0.660563
130.923	0.677425
134.226	0.710379
136.552	0.742209
117.232	0.767769
100.287	0.717341
103.85	0.760051
97.9059	0.783742
91.6655	0.824755
59.9696	0.784639
43.2756	0.749833
46.6874	0.746298
90.4063	0.660729
88.4916	0.693166
412.793	0.350572
314.582	0.101791
401.014	0.279717
254.303	0.544548
310.56	0.524408
315.469	0.331058
294.645	0.227951
185.606	0.327429
152.86	0.352646
170.39	0.349331
295.145	0.338834
264.269	0.17658
183.594	0.345909
179.628	0.583624
196.73	0.604122
183.441	0.647887
223.648	0.615091
242.054	0.694421
212.401	0.290687
235.158	0.316253
274.463	0.412811
160.763	0.296053
136.825	0.271299
143.299	0.364624
152.026	0.394624
158.159	0.396137
189.786	0.671909
98.1039	0.515632
69.1386	0.595108
57.6639	0.224173
74.0024	0.232226
68.1843	0.561898
121.388	0.554043
166.732	0.374553
152.541	0.12413
189.388	0.545719
130.195	0.483049
161.18	0.807335
95.9126	0.877036
92.7527	0.620793
42.6575	0.46598
59.3813	0.744915
85.7491	0.652209
91.2053	0.628793
134.919	0.566985
140.189	0.544005
139.898	0.315798
243.879	0.516693
350.165	0.585198
355.331	0.607259
404.195	0.683044
364.1	0.562399
422.98	0.694638
370.983	0.643749
300.301	0.667818
133.736	0.535967
243.343	0.478321
286.476	0.80668
202.12	0.57955
201.868	0.531954
192.232	0.497072
226.191	0.451869
206.709	0.409255
241.374	0.61578
212.436	0.609388
194.521	0.51911
207.122	0.511055
195.717	0.471325
175.2	0.424101
166.698	0.383783
143.389	0.327651
116.825	0.328262
102.185	0.409808
57.7576	0.527784
72.8202	0.40746
72.2561	0.488077
233.444	0.401039
190.281	0.475085
139.167	0.443292
141.588	0.519727
130.679	0.558755
265.481	0.492139
274.278	0.624783
292.569	0.663836
343.375	0.633212
396.174	0.654777
409.596	0.731199
438.891	0.764984
488.052	0.714282
485.807	0.633642
480.449	0.611657
270.013	0.617737
174.979	0.468081
138.73	0.399205
92.5158	0.347224
103.913	0.216945
245.084	0.341047
264.424	0.236809
163.746	0.44749
213.366	0.581835
199.133	0.616742
184.202	0.694843
168.901	0.654146
239.462	0.648813
377.229	0.66998
443.701	0.532808
549.125	0.55054
471.662	0.595973
430.433	0.627771
375.941	0.603588
380.437	0.49657
284.942	0.550476
197.594	0.615118
162.975	0.730803
88.9483	0.596908
63.8326	0.488349
56.8053	0.478168
40.6436	0.386568
36.3067	0.368373
51.3586	0.594054
55.7398	0.772441
49.0953	0.722345
42.352	0.702333
118.121	0.815916
61.7251	0.736215
53.1942	0.688257
47.9793	0.597888
93.8645	0.701088
123.898	0.702597
145.364	0.654082
173.762	0.657019
132.598	0.320565
175.397	0.641862
100.128	-0.0126402
179.259	0.273101
362.427	0.45713
343.719	0.469962
400.573	0.802837
267.106	0.75096
140.581	0.515976
191.022	0.483331
169.946	0.338865
188.131	0.309973
146.058	0.356157
141.643	0.31182
182.536	0.39231
165.067	0.566983
200.635	0.505173
35.5793	0.630377
247.809	0.560371
214.611	0.441963
225.459	0.458373
281.83	0.678289
241.453	0.586024
140.331	0.53089
164.282	0.666422
110.396	0.45665
60.0473	0.459965
36.1117	0.61171
35.2514	0.428638
22.1026	-0.137779
135.407	0.148115
85.0509	0.272415
62.5388	0.425632
373.78	0.81744
336.953	0.549174
278.791	0.552638
269.25	0.463818
306.37	0.43518
313.551	0.370004
307.986	0.454476
291.218	0.399839
235.162	0.282618
219.071	0.492748
195.177	0.441626
190.577	0.422536
185.633	0.319945
113.031	0.64603
104.653	0.556885
110.244	0.593979
58.8103	0.346739
69.3492	0.368549
74.761	0.298848
72.7881	0.237776
67.0554	0.251726
56.8305	0.299056
120.211	0.32556
122.962	0.528252
190.846	0.823713
67.6018	0.203622
51.2319	0.284186
67.6606	0.151482
93.8368	0.378784
1024.35	0.56221
949.23	0.57308
288.574	0.429451
304.671	0.304967
338.374	0.329413
318.134	0.297953
288.618	0.240287
361.907	0.450789
314.86	0.160169
260.225	0.249953
536.461	0.637541
487.112	0.319134
320.344	0.274518
477.462	0.509907
412.234	0.579306
483.566	0.609934
203.173	0.509923
1859.21	0.413396
1411.65	0.377893
1043.74	0.259576
858.31	0.277964
419.542	0.457719
503.568	0.642958
467.402	0.59044
621.315	0.492201
667.153	0.37141
708.281	0.336934
750.606	0.422451
924.922	0.5135
490.48	0.610561
386.287	0.560358
334.072	0.679359
247.292	0.773929
230.862	0.684001
269.023	0.83252
403.91	0.55119
370.531	0.425139
570.167	0.331618
907.466	0.501109
805.316	0.93909
694.787	0.154294
794.915	0.214303
607.294	0.227094
279.914	0.0355984
146.192	0.0940612
270.16	0.314657
732.289	0.452291
671.52	0.530688
174.639	0.509245
122.042	0.431279
1577.71	0.396974
482.975	0.450271
365.95	0.573591
239.552	0.451346
219.76	0.613384
626.67	0.0544783
492.404	0.309747
283.405	0.389449
269.372	0.401577
292.408	0.345213
315.16	0.276975
345.862	0.224983
385.379	0.177383
414.727	0.121025
513.625	0.0928886
611.584	0.132297
680.615	0.090384
956.987	0.147837
901.021	0.204649
1004.29	0.35527
346.488	0.254778
295.856	0.227193
255.964	0.244995
251.573	0.201917
246.959	0.00222799
295.135	0.229035
297.056	0.330791
339.117	0.355887
358.434	0.373113
528.524	0.130157
441.872	0.395396
411.23	0.303731
587.564	0.124213
390.205	0.164761
504.694	0.0286937
491.377	0.41501
223.744	0.330226
215.088	0.277329
169.543	0.208746
132.307	0.154189
140.605	0.283996
187.314	0.451465
247.295	0.635257
255.88	0.554497
343.046	0.60627
377.118	0.65351
390.805	0.631547
517.525	0.472723
445.478	0.492407
437.444	0.456734
416.682	0.370252
379.338	0.183364
349.547	0.223211
364.576	0.224502
391.008	0.202831
486.773	0.295133
466.376	0.448848
388.639	0.270548
490.011	0.366888
936.943	0.497404
1005.26	0.40875
409.06	0.489921
444.668	0.57176
565.424	0.544164
687.259	0.460396
818.416	0.396108
984.116	0.316346
1187.82	0.21851
1286.83	0.18296
1498.55	0.141392
1739.26	0.127922
1703.74	0.108783
969.059	0.316206
1164.13	0.308658
1408.01	0.358302
1360.63	0.455768
788.072	0.28711
815.517	0.320683
837.304	0.280376
779.145	0.31955
739.875	0.288564
634.175	0.0379287
333.072	0.330988
357.19	0.392019
254.574	0.413386
229.277	0.365655
262.772	0.449168
275.104	0.447712
331.753	0.434835
349.521	0.40275
340.676	0.372076
907.221	0.367416
758.984	0.297744
728.909	0.411823
948.077	0.515642
1656.93	0.144124
623.043	0.408918
824.575	0.275939
865.075	0.234861
889.947	0.244886
883.442	0.265355
932.54	0.242827
767.216	0.392808
849.988	0.342345
782.385	0.36986
771.847	0.343475
658.884	0.391889
601.148	0.400283
548.244	0.340896
858.855	0.264393
680.847	0.266181
642.97	0.223042
702.523	0.276304
510.94	0.186155
465.035	0.274002
408.079	0.401285
536.15	0.430527
575.439	0.469235
528.019	0.499951
501.35	0.480456
364.899	0.583311
365.148	0.54867
145.056	0.397113
201.796	0.284847
578.722	0.281229
645.649	0.340154
510.549	0.143779
505.937	-0.00973493
539.389	0.273
531.535	0.288544
783.722	0.332678
725.693	0.335475
599.001	0.336978
537.554	0.472695
1662.13	0.202767
1228.58	0.0142999
1203.8	0.239109
1155.64	0.226213
1199.07	0.270547
1297.64	0.377424
1177.82	0.269236
1181.64	0.39029
1559.4	0.398628
1670.39	0.361711
1489.8	0.297144
543.514	0.23794
498.149	0.325091
514.16	0.412024
437.681	0.453213
423.32	0.495119
587.246	0.45412
310.71	0.558784
448.122	0.626363
533.385	0.639221
1007.13	0.609825
902.479	0.497292
969.326	0.567171
785.569	0.558519
726.09	0.473162
753.739	0.44842
714.546	0.368193
506.387	0.421429
536.716	0.35742
410.807	0.188286
341.629	0.419233
667.143	0.30322
634.098	0.355183
618.543	0.372423
586.453	0.411262
677.033	0.481851
707.855	0.454445
614.746	0.367571
147.964	0.250797
171.318	0.590829
343.758	0.343806
316.144	0.359263
298.72	0.364888
287.152	0.398645
264.706	0.323753
230.123	0.271353
215.408	0.340972
223.595	0.42718
350.788	0.460175
336.012	0.27996
375.383	0.355884
1697.34	0.409047
1623.16	0.345928
933.178	0.357783
942.48	0.52312
878.896	0.581056
793.895	0.515775
746.506	0.500957
533.576	0.258226
625.869	0.268895
553.309	0.313956
471.431	0.323172
404.985	0.392251
414.813	0.538145
451.956	0.581779
432.11	0.569924
369.794	0.544538
308.062	0.604147
279.044	0.489482
178.846	0.588591
173.412	0.668067
330.108	0.586823
259.615	0.440773
224.414	0.377461
208.656	0.324134
222.954	0.396642
269.543	0.487679
308.706	0.583949
352.697	0.364274
132.259	0.583158
243.297	0.577779
250.707	0.541424
277.306	0.537636
295.097	0.549505
357.65	0.433443
404.701	0.426557
464.536	0.447751
525.067	0.457289
462.229	0.357532
392.74	0.291423
371.484	0.285251
423.262	0.380781
616.534	0.471999
397.206	0.337906
228.665	0.361131
219.951	0.386448
267.638	0.565472
230.021	0.320776
194.355	0.468799
199.138	0.617887
242.658	0.462812
235.046	0.530606
221.88	0.471429
220.252	0.309888
138.792	0.629031
106.569	0.651786
101.266	0.635266
79.2299	0.593414
85.4348	0.61061
287.537	0.775669
391.643	0.70174
469.192	0.497107
502.109	0.941752
474.833	0.82259
517.102	0.742089
523.414	0.773529
599.139	0.681102
609.358	0.493786
603.739	0.580871
564.007	0.564989
495.971	0.543487
443.28	0.498633
360.716	0.488681
322.338	0.44399
294.283	0.476628
269.811	0.519654
256.855	0.58846
247.533	0.645864
274.937	0.580679
343.91	0.642028
375.713	0.655413
356.913	0.565393
324.048	0.584292
297.563	0.562344
302.224	0.335174
279.168	0.227542
149.819	0.213095
157.293	0.317601
195.299	0.302328
212.667	0.388921
172.879	0.289578
247.099	0.558018
299.658	0.664296
298.828	0.681558
289.718	0.623081
253.073	0.782944
373.693	0.6295
348.05	0.65798
330.853	0.630659
341.818	0.421186
436.544	0.435201
616.122	0.489209
530.66	0.604692
503.842	0.486572
566.846	0.489454
592.997	0.668685
592.256	0.594073
502.601	0.501408
338.421	0.567413
335.326	0.612126
360.026	0.604716
448.191	0.614538
384.206	0.624857
309.714	0.655248
222.894	0.742893
206.431	0.7941
162.771	0.663497
159.116	0.559589
108.985	0.697166
256.796	0.162567
294.919	0.74216
282.993	0.648212
318.487	0.564229
350.302	0.544238
431.843	0.610299
446.218	0.60255
399.998	0.631495
387.028	0.679551
395.8	0.715745
417.488	0.732698
441.699	0.695777
446.264	0.705104
415.387	0.696312
390.797	0.745323
410.78	0.689321
436.671	0.617066
453.072	0.703574
326.789	0.570533
371.22	0.575619
457.526	0.571731
475.696	0.485377
432.532	0.450392
418.999	0.418766
428.17	0.501636
494.107	0.610425
483.286	0.619834
476.565	0.578629
500.636	0.538739
531.67	0.546848
597.477	0.467913
682.019	0.577541
263.667	0.603589
215.784	0.548236
240.05	0.528352
302.663	0.45234
379.329	0.155069
362.027	0.544993
412.259	0.0354168
392.161	0.215852
319.987	0.260432
224.444	0.302182
171.636	0.425678
182.416	0.472001
164.23	0.569564
156.115	0.634524
191.266	0.769255
110.161	1.11073
94.2595	1.01654
80.167	0.921919
69.0456	1.03987
286.357	0.443436
266.371	0.701597
282.958	0.76507
323.355	0.415611
419.566	0.291168
357.199	0.314772
393.524	0.360703
383.254	0.468438
426.499	0.543074
231.725	0.775649
294.038	0.767057
412.219	0.663964
373.567	0.427843
329.219	0.402011
7383.94	0.987735
215.567	0.736371
258.804	0.406432
346.966	0.477475
361.862	0.522096
255.587	0.635944
188.016	0.625061
203.53	0.684465
242.713	0.687987
166.185	0.716269
146.079	0.712044
159.771	0.609364
166.599	0.490675
200.751	0.345816
203.515	0.100162
264.821	0.511201
362.817	0.469642
399.198	0.458949
395.778	0.604358
359.85	0.431849
389.264	0.389696
265.919	0.459316
245.16	0.202033
241.097	0.297867
137.943	0.3264
162.591	0.286501
165.559	0.174044
189.886	0.17793
216.119	0.20346
185.974	0.159109
221.73	0.125239
230.335	0.207023
283.148	0.232408
205.627	0.292855
79.0066	0.278863
47.5238	-1.03358
70.65	0.0832574
110.884	0.560538
88.5688	-0.0468557
135.704	0.671966
92.8792	0.356829
103.131	0.23916
127.428	0.289861
147.514	0.619518
129.668	0.539132
81.3387	0.280432
77.9148	-0.00150545
83.2582	0.083863
96.2114	0.139873
98.4599	0.178992
87.1775	0.0929266
96.8587	0.274193
544.25	0.233134
396.52	0.256844
86.4714	0.319096
103.892	0.303411
117.837	0.162961
142.17	0.51625
149.943	0.600358
170.021	0.608763
190.794	0.590796
610.673	0.309926
408.219	0.58493
923.799	0.568811
969.565	0.587803
1028.34	0.540164
902.917	0.498924
759.568	0.495483
127.63	0.402852
220.17	0.0242934
246.099	0.103485
217.739	0.09052
219.113	0.0230373
182.843	0.413828
97.9484	0.525925
93.0076	0.383268
114.573	0.368553
115.334	0.281372
159.685	0.380226
175.359	0.67409
358.735	0.485473
397.788	0.518779
396.593	0.465294
439.451	0.509325
446.346	0.481272
426.292	0.400506
450.795	0.409299
471.277	0.278392
446.814	0.381431
485.938	0.358394
377.924	0.386461
469.696	0.398806
328.77	0.402149
345.08	0.347127
344.538	0.415799
385.845	0.359445
363.238	0.310338
368.203	0.377395
432.488	0.372352
486.597	0.450682
416.969	0.128481
556.394	0.369233
509.16	0.0967502
459.514	0.0846919
380.595	0.186686
333.058	0.217648
214.455	0.263743
230.091	0.396237
316.707	0.326553
173.754	0.28321
82.8914	0.773011
63.3032	0.87749
47.7659	0.874601
53.8543	0.877331
64.3946	0.815011
66.0845	0.833468
62.5866	0.819231
71.2137	0.823618
42.5303	0.67417
50.3817	0.800317
64.7097	0.811095
84.5002	0.743203
71.6997	0.908778
66.4525	0.823863
62.6395	0.839328
54.9908	0.762537
53.2697	0.628094
55.5969	0.727725
55.0079	0.769819
42.278	0.793288
293.472	0.533368
260.804	0.688072
35.0849	0.315028
230.047	0.520245
134.525	0.726671
1218.38	0.373768
1198.74	0.343266
1171.28	0.271266
1157.41	0.294248
1257.72	0.336848
1193.44	0.407269
1119.47	0.338969
1172.53	0.249868
1291.09	0.273064
1419.48	0.336982
1422.4	0.361915
1051.62	0.499546
897.69	0.491692
827.133	0.375551
849.345	0.324044
1057.52	0.264665
1273.65	0.226822
1352.57	0.331115
1325.91	0.305775
1214.74	0.390167
1030.22	0.415041
778.989	0.608206
591.101	0.673109
544.481	0.755087
539.537	0.65784
516.202	0.752061
489.039	0.709221
487.214	0.668655
452.426	0.69791
426.876	0.679005
376.675	0.620106
392.081	0.644498
1467.82	0.451712
1448.63	0.479366
1463.87	0.504907
1119.38	0.582602
1189.47	0.472892
892.653	0.354748
1129.97	0.492272
429.242	0.442638
399.931	0.482992
219.866	0.6459
177.763	0.839256
807.208	0.634687
557.175	0.550417
323.955	0.79818
391.91	0.792538
405.854	0.888459
682.079	0.298366
653.597	0.261786
687.676	0.277578
726.842	0.312473
675.782	0.302874
580.084	0.354939
472.952	0.324455
404.966	0.35929
386.186	0.305594
381.301	0.194059
416.43	0.35478
461.429	0.266833
461.721	0.24053
442.248	0.300613
498.47	0.144196
455.583	0.301556
416.133	0.325373
513.919	0.318711
388.168	0.256105
415.167	0.203722
426.839	0.206529
470.505	0.226171
512.71	0.233469
756.13	0.334207
751.783	0.227263
900.906	0.287961
872.403	0.205997
907.849	0.200079
859.607	0.1399
938.544	0.183174
906.542	0.194423
948.494	0.120961
886.376	0.171779
839.985	0.189997
790.249	0.297665
735.03	0.197942
725.888	0.251776
776.745	0.310693
1149.72	0.381181
1191.45	0.288368
1224.53	0.35364
1230.19	0.375472
802.761	0.269282
866.258	0.443292
904.238	0.400026
672.202	0.341457
609.362	0.278439
571.443	0.306075
531.523	0.382125
650.967	0.425133
882.907	0.355618
801.824	0.41355
726.053	0.434524
295.661	0.320531
364.454	0.661307
280.359	0.690525
353.876	0.560798
260.684	0.7007
253.866	0.389322
4.54546	0.311753
3.98114	0.138551
6.02596	0.43707
16.0863	0.470797
25.9077	0.439288
47.8078	0.533728
639.831	0.572963
887.736	0.559279
920.237	0.54152
816.404	0.561318
227.695	0.64459
1501.5	0.175909
1361.52	0.306881
950.218	0.442872
901.852	0.465069
962.787	0.506514
959.914	0.523242
396.912	0.49579
385.292	0.419641
485.552	0.516707
426.606	0.516102
398.844	0.530752
446.022	0.561819
416.699	0.540241
395.033	0.438075
666.404	0.680915
971.607	0.593758
773.532	0.580286
616.966	0.613278
954.379	0.37485
764.402	0.371953
606.139	0.300121
449.677	0.332146
359.073	0.391345
299.089	0.344829
292.997	0.257528
303.855	0.456602
295.535	0.425798
317.368	0.350165
420.253	0.34753
162.974	0.492927
121.112	0.667129
85.7507	0.677017
70.6282	0.728165
146.79	0.647493
445.716	0.660798
408.587	0.612004
372.758	0.566942
399.595	0.482198
418.232	0.572261
410.127	0.516605
437.865	0.592554
462.274	0.467239
193.685	0.350833
197.618	0.235403
90.4057	0.308427
127.816	0.483348
170.379	0.517034
183.687	0.657577
191.047	0.594541
278.002	0.371095
350.719	0.649917
405.237	0.589012
385.912	0.649522
410.047	0.729801
438.315	0.705404
461.483	0.657141
456.95	0.62648
469.056	0.632549
477.591	0.662068
512.648	0.631214
536.195	0.61743
587.632	0.593481
602.315	0.527731
628.398	0.529665
580.757	0.547443
624.937	0.654708
654.864	0.647669
630.512	0.603462
639.737	0.617102
611.706	0.351721
510.363	0.50747
532.684	0.470571
516.832	0.4718
519.192	0.53782
421.716	0.462484
464.689	0.45334
375.892	0.441681
317.767	0.450219
305.887	0.496026
230.724	0.494297
188.177	0.388975
170.876	0.341527
165.725	0.292318
178.312	0.305576
171.161	0.299665
152.757	0.29578
156.273	0.361183
187.142	0.519388
285.775	0.465091
272.29	0.395804
250.634	0.389377
240.858	0.318509
251.107	0.417945
257.023	0.407126
277.809	0.4367
309.218	0.499442
344.687	0.545237
376.824	0.613182
418.916	0.652024
421.614	0.684733
356.465	0.615436
351.959	0.63203
270.501	0.668732
142.951	0.54588
80.9602	0.249161
147.974	0.348115
141.35	0.0111303
426.205	0.418035
331.421	0.45026
254.862	0.464484
206.93	0.592493
282.385	0.54098
286.92	0.455764
237.31	0.39239
332.032	0.515091
223.658	0.737472
196.55	0.486082
104.145	0.468593
107.571	0.723928
85.4031	0.593627
113.409	0.457365
152.013	0.487323
188.985	0.20348
206.455	0.190322
175.72	0.568787
212.176	0.674555
266.054	0.695869
240.575	0.576853
203.7	0.760038
273.723	0.578271
288.259	0.493673
410.306	0.532159
430.095	0.56614
412.469	0.58497
397.694	0.640094
371.812	0.55762
395.488	0.821239
352.637	0.754277
398.002	0.652945
416.943	0.639373
394.983	0.44804
150.211	0.569953
175.228	0.469191
221.082	0.58434
438.074	0.4816
469.052	0.533771
512.783	0.615391
28.805	0.548168
50.1841	0.748252
260.948	0.418609
336.412	0.35996
279.953	0.600509
325.33	0.602178
321.164	0.514376
330.414	0.715583
334.345	0.680329
364.054	0.773493
406.726	0.789567
222.746	0.446386
267.614	0.565024
238.827	0.637522
241.736	0.665985
54.4404	0.526372
42.2193	0.391623
48.4867	0.322635
58.2036	0.377032
78.4849	0.427011
117.315	0.359962
157.425	0.30466
219.341	0.370295
290.678	0.397338
323.176	0.350629
323.462	0.332568
[truncated: 1,575 more rows]

## Sheet: Fig3_b1_data
CCN	Nd
376.267	277.442
385.473	259.913
410.651	274.431
413.488	304.138
372.551	320.187
301.503	294.903
238.78	246.541
220.214	222.404
218.112	217.816
198.983	204.753
159.571	171.886
334.768	250.678
64.4261	99.341
36.199	36.6363
45.3542	44.1174
36.5561	37.0855
28.9645	27.0489
1.43919	8.01878
51.4518	66.8196
52.9399	60.415
70.4034	70.575
69.1049	74.8242
3.84687	9.72714
7.94412	32.3719
38.5337	72.1472
142.798	154.717
200.45	204.053
228.095	222.439
30.2674	49.8321
6.63031	11.21
25.0744	23.0212
46.1945	74.9919
19.332	20.9801
93.2976	95.4652
82.0958	59.0251
197.727	192.983
127.448	127.496
81.5592	43.6992
179.683	28.495
175.913	24.0365
135.308	156.832
190.587	163.11
204.322	168.393
218.936	170.599
222.586	178.311
216.585	198.241
218.354	207.054
220.578	186.83
236.242	208.67
225.618	215.436
265.594	236.401
239.451	214.381
230.804	197.135
195.623	168.961
62.0498	32.2555
44.7205	57.0862
118.116	121.282
473.555	253.392
65.0661	58.935
644.005	287.162
527.571	298.233
577.854	350.502
13.6626	14.2123
97.6916	64.1133
55.2757	52.2546
10.3689	15.1683
64.3089	66.3877
223.174	172.975
201.466	153.003
177.867	133.43
174.041	99.9823
170.182	115.771
158.17	117.273
40.3057	48.4846
41.6524	49.5936
46.3606	54.7697
61.8818	71.6213
159.804	131.469
177.869	128.317
192.839	138.633
204.306	141.606
208.927	143.674
152.652	147.006
131.735	126.38
129.002	121.101
60.1288	78.8827
29.8118	43.5129
19.1935	25.1125
17.1361	19.8939
21.5175	27.7859
36.6242	39.0759
66.9998	49.1209
105.228	35.3674
155.733	38.3233
197.52	100.962
513.795	223.94
514.564	234.959
550.292	218.781
519.54	155.938
563.304	220.753
413.427	207.489
399.586	164.183
422.962	312.887
153.158	208.729
19.7506	49.4616
16.9554	36.2422
23.5391	47.0048
58.1838	89.6937
94.6432	106.871
133.362	48.1839
208.327	120.121
265.266	114.478
288.495	115.128
299.58	111.764
305.854	91.6628
318.483	74.5426
331.257	58.6988
364.165	116.594
441.387	99.1872
477.967	188.412
530.217	273.255
501.343	270.912
104.843	106.022
52.3561	53.3533
53.1781	54.0481
76.3721	79.0739
110.789	124.479
131.477	165.712
335.465	262.453
93.4421	115.392
251.294	192.839
353.197	230.773
221.122	138.039
201.056	123.985
206.078	99.7595
226.386	94.8897
391.437	121.17
451.584	169.578
501.63	211.429
661.942	195.342
576.727	277.986
441.628	323.539
320.858	304.496
92.1158	146.459
36.9092	63.9626
129.31	102.783
248.182	167.81
256.156	175.948
152.052	116.241
101.097	82.3697
102.873	89.6027
209.666	121.507
260.033	162.621
288.81	221.922
310.384	282.521
244.491	250.691
188.484	211.27
233.569	200.892
47.9817	54.9185
81.0612	101.169
122.213	119.699
124.247	135.582
222.044	146.588
180.279	131.461
178.025	133.522
255.804	261.311
322.584	256.735
381.788	215.54
399.416	183.66
446.671	95.1709
47.7045	61.9907
63.8194	81.9007
61.4812	50.1574
53.1532	39.7717
21.7662	11.3123
11.4764	23.8252
44.7824	50.651
114.444	38.7492
138.995	122.491
138.331	131.331
68.8808	86.3156
50.6952	60.0346
97.9912	110.792
59.0465	75.3113
78.4329	93.6249
44.4165	64.3892
149.096	128
232.053	182.32
173.165	161.371
161.794	142.439
373.92	234.678
450.525	275.219
476.52	317.53
482.43	343.49
431.02	323.168
539.403	371.115
719.017	449.905
871.363	494.035
926.059	500.366
957.725	501.625
997.723	497.73
997.025	495.324
945.188	462.132
899.519	416.334
841.747	56.7562
884.214	60.1352
941.712	164.709
971.884	273.966
833.228	171.581
649.831	236.904
427.322	102.576
421.38	79.2804
363.457	62.5763
498.45	135.838
483.966	112.271
478.376	112.386
436.718	102.818
384.628	142.797
329.237	159.812
271.847	218.461
164.582	125.927
125.043	98.6241
69.5897	68.3533
23.4381	32.1356
50.9612	52.2517
163.24	102.672
281.706	118.459
338.261	115.917
322.336	133.569
250.687	160.796
113.525	127.692
26.9474	36.8441
53.6518	61.8771
128.888	85.1469
149.782	82.9532
98.2309	70.2732
121.368	75.9337
103.319	107.239
144.593	139.395
198.841	178.366
49.7541	48.3522
73.7153	65.5969
107.705	98.0042
122.927	110.214
22.4894	32.7997
114.042	107.239
178.536	98.596
454.338	261.32
629.038	342.63
621.472	368.483
290.976	228.331
105.747	157.244
152.419	100.591
165.392	78.9528
180.094	73.8204
196.604	140.745
256.955	203.873
383.413	296.532
774.165	427.177
797.049	517.96
422.362	254.135
230.11	179.188
304.153	308.303
783.52	225.141
483.19	268.193
339.639	156.014
352.14	152.639
1086.77	309.249
938.995	348.268
317.993	269.937
336.662	262.799
142.662	69.8819
289.75	212.684
339.436	235.274
438.884	261.013
240.679	193.473
223.657	201.458
206.693	186.416
1026.72	61.069
808.341	426.997
417.29	224.724
16.3023	31.054
25.2917	31.1539
31.4509	37.3048
126.473	142.855
224.813	215.01
242.595	219.046
235.709	197.898
230.959	191.66
196.579	175.246
297.137	199.435
511.48	346.765
600.202	432.747
607.755	450.11
604.609	405.119
680.593	421.966
670.991	447.986
754.918	510.537
784.264	542.401
800.824	552.079
431.89	367.699
165.071	211.549
280.681	273.763
532.329	395.195
59.0554	87.8726
85.5546	102.001
88.6542	103.567
67.8988	75.8107
69.1466	66.753
49.6882	53.1858
62.3404	67.4202
12.2966	8.07967
100.681	101.568
125.649	122.808
161.933	177.764
197.828	205.457
53.9163	80.794
54.8456	83.016
150.81	135.886
235.916	204.57
68.8574	89.8825
26.6829	36.3132
366.517	102.508
359.922	51.8409
364.857	40.7308
352.562	54.5447
360.58	130.861
68.4086	79.1821
14.7318	22.124
21.1236	28.5325
98.3538	112.836
207.566	187.82
492.15	303.176
412.205	287.619
119.242	132.874
207.474	217.031
239.48	239.129
288.91	264.025
224.644	243.198
117.708	104.121
531.268	249.451
213.139	205.258
89.2557	93.9537
29.7025	34.5769
126.463	145.641
111.169	127.585
40.9969	56.8223
76.501	84.6824
77.404	87.117
314.064	164.799
48.937	59.4228
53.0271	55.5762
59.0958	64.1957
82.4813	83.643
191.462	113.102
230.166	184.366
64.1746	99.4232
7.9818	13.0003
12.4368	23.5177
18.4229	25.1936
124.523	93.2494
38.6587	38.4013
64.0808	76.8594
76.2804	94.2165
77.9241	97.6357
432.069	309.472
428.442	305.03
423.213	311.26
419.765	336.74
430.611	349.5
696.133	565.5
859.656	664.224
890.934	689.97
244.044	235.432
158.811	180.44
130.676	124.541
156.331	127.62
208.184	155.223
324.954	252.354
343.057	222.026
397.817	202.619
461.281	148.519
460.03	131.044
416.976	149.78
231.13	208.465
497.485	380.131
32.4635	56.1557
5.30372	8.00907
6.58211	8.03469
122.07	112.358
214.779	215.962
155.159	174.49
102.167	119.116
92.6769	95.4214
22.8678	43.5512
360.956	286.315
343.781	276.704
356.146	297.428
391.5	341.965
343.126	315.587
247.336	239.875
158.17	163.333
87.224	101.054
74.5449	82.0119
180.842	204.613
130.819	134.647
160.096	66.8901
155.906	61.3165
155.931	85.2174
155.19	97.1295
374.747	213.726
103.493	59.8727
76.0396	75.5727
239.078	171.456
330.265	245.438
178.81	139.969
289.865	166.128
193.948	146.046
863.704	389.75
655.274	463.051
749.732	382.933
618.378	203.206
579.316	177.979
480.856	79.242
375.233	66.9368
273.045	84.9578
178.144	96.8681
264.459	67.3939
295.459	60.1573
539.818	73.6597
598.005	129.039
455.688	129.254
117.385	119.628
135.992	127.676
148.374	120.283
179.752	126.912
207.372	146.434
198.798	157.842
136.47	128.353
74.7718	97.3534
256.685	94.2474
356.498	105.351
334.186	138.74
367.755	111.174
299.194	135.125
329.735	129.818
109.196	106.066
106.476	90.4831
130.61	114.381
151.05	141.991
272.168	180.675
317.336	236.511
302.413	263.04
424.224	287.796
30.7081	34.0196
378.976	255.235
402.601	275.726
408.284	274.817
425.172	177.895
447.663	259.877
472.733	285.574
506.675	345.957
737.795	536.384
24.566	30.9792
26.4627	31.0399
26.6943	32.23
424.922	262.092
525.599	317.395
549.498	349.882
506.905	364.577
777.62	331.446
779.668	384.836
764.338	409.004
726.737	393.07
405.47	268.523
411.909	238.863
307.935	181.532
292.517	181.409
332.981	184.384
415.939	221.506
506.149	273.093
568.741	289.411
584.413	315.065
666.183	356.235
324.388	300.949
200.808	229.407
360.612	291.245
363.788	283.366
165.86	163.039
141.826	141.107
138.746	150.703
59.2589	74.4696
50.6824	56.4461
56.0879	55.8474
56.3905	56.6878
72.7797	120.269
104.871	128.029
458.604	338.976
464.422	335.455
401.299	314.872
542.196	385.985
581.252	387.765
464.598	358.411
410.08	280.043
439.68	312.279
837.168	400.977
914.142	368.659
944.036	324.285
974.008	298.004
971.815	297.284
733.109	284.53
775.84	269.637
808.963	285.185
775.314	362.497
667.515	410.176
511.969	383.23
376.651	330.395
285.449	276.19
804.552	398.537
783.337	338.13
953.65	347.868
1146.05	496.92
1245.29	613.227
1155.13	674.87
389.178	275.582
305.14	237.565
296.02	227.574
304.381	225.549
331.037	235.868
347.202	214.072
439.035	244.627
469.926	283.516
502.219	300.152
422.145	253.255
427.924	309.863
609.561	402.282
633.889	454.537
687.832	480.842
748.677	476.382
59.142	73.4101
18.3517	37.8025
114.962	90.1869
170.266	164.816
156.606	145.018
279.117	226.429
356.73	227.344
376.128	254.047
395.577	282.201
419.502	291.628
417.357	284.542
311.123	273.625
142.345	164.068
86.1442	99.282
152.239	110.857
182.545	61.4307
220.545	136.874
518.35	293.311
546.166	332.95
567.036	403.026
509.263	412.002
356.742	326.384
237.755	218.219
66.0457	103.01
132.068	142.022
255.839	179.376
169.03	198.342
66.8632	75.6724
216.688	187.86
300.854	287.919
194.987	198.017
386.438	289.346
650.428	461.14
702.445	522.53
357.139	320.551
313.436	282.84
285.536	290.111
118.993	135.227
137.288	152.058
63.1052	96.357
98.6508	118.032
215.545	195.826
402.613	302.952
65.4973	91.9351
99.4522	120.31
86.5754	113.767
66.0461	74.0487
53.6441	63.8073
159.919	189.969
174.904	185.605
129.164	146.226
262.695	198.453
148.408	170.824
312.509	227.543
106.182	162.549
44.63	65.7579
80.5752	96.2684
162.461	61.5008
242.068	175.01
223.739	164.494
201.262	162.852
214.831	195.538
22.252	55.0582
41.3286	50.6968
56.2988	76.7085
56.1078	83.4429
41.1438	67.5406
297.154	210.996
248.117	167.078
200.087	140.356
155.33	122.786
302.077	233.679
346.098	281.063
375.329	321.73
379.153	347.144
64.2627	99.5487
29.5327	56.2217
20.6587	30.7879
73.7801	81.0805
179.964	104.698
197.17	131.615
173.539	130.155
185.455	139.147
252.755	229.962
129.114	131.926
119.214	118.643
32.8944	42.8862
42.2884	59.2983
94.4057	99.8542
87.281	92.986
54.6197	62.643
33.641	42.414
9.44262	16.5084
272.277	197.062
332.318	188.982
317.388	162.143
207.71	102.003
149.271	170.872
94.3193	136.291
242.289	194.972
278.903	232.058
234.93	242.022
141.639	138.88
93.2812	99.2976
194.056	175.713
442.883	325.31
590.492	387.322
519.409	355.118
301.528	256.285
257.811	230.977
648.575	412.716
840.696	571.649
509.493	459.081
168.519	186.864
104.608	123.355
60.0019	78.0042
45.8465	41.6985
11.4112	26.8166
10.752	25.6043
6.90817	8.06381
166.077	118.655
186.96	110.409
200.115	97.7568
243.811	138.39
308.31	180.959
377.246	195.244
337.593	185.295
201.377	96.2662
174.119	101.136
63.3047	69.5635
36.4489	42.9213
34.035	38.693
42.2639	98.5105
75.7781	98.8863
27.9407	60.1677
8.40088	18.6847
4.49748	7.98135
56.1812	61.8323
28.5886	35.5485
28.1869	32.9565
25.8514	31.7887
115.38	58.4303
59.6887	81.4932
40.3334	76.5093
16.6032	34.5144
442.506	212.809
150.653	127.096
124.827	113.189
95.9331	88.5239
61.4704	71.1155
12.8114	15.9862
14.964	18.4476
13.2623	14.7917
14.5586	17.3067
21.018	22.6005
38.3648	41.4234
60.482	64.5556
71.6981	87.6397
155.067	145.239
227.38	189.329
283.808	194.92
221.497	165.652
249.929	162.969
144.614	124.727
193.578	110.166
500.124	268.944
610.343	345.537
608.557	324.847
611.832	91.1057
825.373	182.618
254.163	181.606
921.534	302.56
574.738	242
510.651	198.962
554.747	210.67
607.908	235.14
657.563	320.038
631.569	316.152
306.722	154.769
597.957	407.893
635.595	390.145
188.817	116.387
1177.14	372.397
108.955	116.307
345.047	322.963
440.804	404.701
435.148	402.914
592.578	461.86
307.385	180.204
284.319	163.441
315.735	275.991
164.004	219.413
132.654	105.93
321.697	227.846
242.678	217.672
129.698	158.337
62.178	104.114
157.028	107.25
220.952	65.2915
291.23	75.8743
364.671	163.734
253.549	140.501
339.907	258.391
285.172	227.108
495.639	343.252
602.051	423.102
733.307	415.32
448.496	300.397
156.354	175.938
339.66	252.497
465.194	276.63
228.6	151.616
54.6262	67.1346
75.6267	92.6646
100.839	84.7128
75.121	63.6433
69.0639	57.6478
54.6124	57.914
28.8052	37.388
37.8803	44.9895
44.4269	52.1923
57.4	66.9279
47.664	55.0698
44.2032	52.4632
41.0795	48.6322
42.6894	50.371
47.7512	56.8633
10.6196	25.3903
4.37696	8.02514
5.15975	8.03107
5.80781	8.67622
144.727	53.1506
310.091	174.61
452.816	164.957
613.314	229.649
835.958	401.874
329.166	229.388
322.788	176.366
138.573	129.344
142.108	159.938
319.919	265.975
250.751	240.152
84.9082	126.37
77.605	81.2976
146.327	113.965
174.127	125.203
347.709	174.93
383.131	192.273
356.639	217.039
234.463	190.837
143.584	135.73
106.049	107.838
42.1073	66.0793
145.942	120.691
101.811	116.547
184.797	175.291
315.096	276.41
396.408	326.132
391.787	310.424
399.732	306.648
382.217	297.582
391.012	326.23
448.271	359.069
532.763	422.066
501.208	414.098
186.08	227.688
224.724	231.597
243.708	169.083
256.747	113.248
223.476	76.4378
241.883	199.43
258.072	215.563
274.939	229.202
312.546	249.565
354.165	260.703
396.937	271.757
413.242	238.674
426.194	223.949
441.028	244.86
456.402	264.741
280.449	215.255
171.152	234.132
152.496	153.154
166.35	165.955
106.875	119.987
62.998	78.6843
149.124	136.15
440.082	361.363
431.38	356.848
177.535	218.758
42.2644	65.8096
508.536	304.398
22.9315	43.2484
26.4346	42.3679
67.221	66.6681
170.615	124.601
201.431	148.641
209.719	144.231
239.607	171.476
237.032	194.679
166.413	159.761
147.511	152.931
101.597	120.241
79.5314	97.7948
540.546	219.307
517.469	208.392
476.084	204.877
447.487	187.814
429.529	208.497
262.336	121.599
204.234	121.952
247.641	163.849
359.177	253.866
381.237	300.627
338.349	299.501
271.013	258.609
204.155	204.807
279.18	246.923
280.486	182.793
303.699	232.812
297.87	217.423
689.174	451.634
625.055	407.668
647.867	397.578
343.293	220.788
590.887	300.305
592.743	266.311
327.169	145.558
291.721	140.722
295.318	173.336
298.331	188.288
202.641	111.482
232.495	91.5778
89.3796	68.4202
73.4282	75.5334
35.6974	57.6401
185.021	156.063
176.121	165.404
184.912	140.692
245.732	161.813
252.51	174.995
109.482	121.078
196.859	183.117
170.103	195.954
53.1192	67.8083
24.6644	41.9043
91.4233	77.6367
97.5803	64.0664
101.604	77.3694
23.5828	58.0636
302.828	298.324
337.774	279.193
387.001	312.192
65.1912	97.7747
92.9672	99.0087
44.7977	25.3053
48.0445	65.0322
39.3581	58.9185
51.2731	69.1613
121.921	122.11
547.502	322.307
635.644	446.432
162.819	172.97
236.812	238.329
141.09	135.367
118.836	114.036
93.2317	114.453
42.0145	50.6726
10.8228	85.5242
258.069	187.971
322.519	237.039
113.073	116.721
404.909	350.036
38.446	42.3487
75.8719	80.6905
110.545	105.288
48.8375	79.675
28.0881	44.1096
11.5347	21.1608
11.816	10.8273
93.0451	87.9869
112.464	107.653
71.2455	87.357
25.4238	29.359
42.0561	47.7075
70.9784	72.0334
104.164	88.8606
137.881	112.897
198.967	192.6
259.818	258.089
308.528	299.616
260.618	253.082
268.813	235.805
156.931	186.809
292.537	288.409
135.895	172.489
79.2732	110.401
117.501	140.641
81.2573	100.173
79.9857	107.027
82.1204	109.023
78.2396	96.1392
30.5728	36.0923
46.1176	51.1709
75.8243	70.722
124.611	108.997
145.219	130.681
246.337	183.866
17.1083	22.2392
104.539	125.716
51.1715	66.5551
69.6041	76.196
184.384	141.507
290.721	157.162
319.828	143.69
360.148	142.225
625.817	310.865
700.553	359.856
863.634	166.235
680.947	258.643
334.094	256.97
393.567	277.323
553.297	280.184
387.929	154.476
310.628	191.322
238.613	170.067
198.346	171.578
196.277	169.442
340.123	332.769
105.552	129.246
18.6996	35.5383
13.2156	23.8166
44.6507	46.151
181.683	160.459
414.476	333.141
576.275	448.899
38.5893	38.624
44.3155	62.2081
38.1813	63.1662
23.2053	42.2539
24.0275	38.2615
20.0686	29.9994
22.1801	27.1839
29.5978	35.5449
52.4444	50.2716
65.0022	34.3769
92.5676	55.852
105.327	73.4683
86.8413	69.6588
79.462	72.7446
91.9739	79.6983
105.425	85.7944
133.938	118.119
135.345	146.279
13.7323	25.5682
160.784	168.957
182.347	82.913
100.899	66.29
266.177	167.835
234.589	154.244
249.521	176.385
261.505	224.74
220.291	247.671
151.723	199.75
21.8211	39.3823
23.9361	43.5547
35.9654	69.2039
61.3119	68.0929
135.499	147.104
196.598	179.729
237.755	219.059
154.211	174.217
119.29	115.667
68.2927	99.9148
163.359	146.572
299.573	180.049
286.371	255.234
67.4957	82.3905
142.558	147.575
33.7685	53.2092
43.5295	62.3391
128.958	116.593
264.84	233.366
280.253	252.384
255.078	237.077
174.771	186.961
116.192	137.524
98.6684	115.19
93.0123	105.074
86.7956	96.2198
201.071	180.73
177.943	154.893
313.109	253.509
357.862	332.665
82.8246	124.265
63.5282	84.1493
195.668	264.573
43.1915	62.1391
84.2553	100.791
15.694	9.02342
10.3557	7.99822
191.823	177.79
209.296	182.466
225.189	191.12
249.863	209.613
285.814	230.689
325.604	249.556
377.397	293.208
397.803	304
395.749	305.316
368.007	300.076
354.176	303.973
166.637	164.363
205.833	181.821
45.0701	57.4703
42.0338	50.3986
43.5336	52.781
80.5859	123.113
292.672	219.079
349.93	225.262
173.984	128.578
207.048	217.485
361.476	304.352
214.96	250.878
50.0112	79.572
51.8565	62.4861
148.544	127.162
261.951	205.544
384.682	230.003
337.196	243.4
103.476	130.768
660.53	407.459
172.77	194.363
103.534	116.41
119.084	151.758
148.061	149.462
149.159	152.412
78.1146	93.9159
118	124.886
142.312	119.668
97.8171	119.539
151.692	157.933
210.502	151.952
538.691	396.106
674.583	458.858
726.421	459.75
607.563	363.14
292.276	264.306
224.96	231.854
43.6271	72.4788
136.082	157.768
109.386	136.796
275.957	126.644
305.258	130.862
596.318	255.985
855.174	328.928
1088.29	402.562
1208.61	456.494
1262.68	469.371
416.594	131.407
285.052	176.26
211.212	175.065
447.813	118.356
362.107	131.535
193.667	126.865
123.484	103.835
78.8621	79.8222
132.794	86.8053
125.182	100.98
122.819	125.774
737.137	322.541
811.755	339.317
768.609	327.612
269.746	163.361
256.924	173.713
426.689	212.593
649.968	242.525
742.582	329.838
555.204	316.884
72.6354	76.2776
125.399	115.8
155.491	136.117
175.321	154.453
179.26	173.369
113.423	41.3043
66.0305	83.3689
101.857	120.658
242.782	197.263
273.072	247.429
199.991	211.108
169.867	163.892
318.673	261.862
566.048	457.237
409.154	387.174
397.726	439.103
178.5	138.732
219.906	183.194
571.786	363.376
496.183	349.426
452.19	340.61
440.855	341.826
411.813	316.042
402.268	305.896
99.8561	70.2894
186.589	121.162
201.375	178.756
8.48051	12.4567
24.3518	28.8483
44.7013	48.196
166.334	94.6667
248.048	209.75
147.792	151.236
127.598	134.686
117.969	119.002
114.396	111.779
132.091	128.011
18.36	31.5098
40.244	45.9329
35.7447	42.665
53.5811	59.6526
86.7936	111.89
138.435	147.781
109.918	111.308
46.3238	43.2598
37.8193	39.0947
34.1536	38.6714
337.753	281.728
425.733	268.304
478.856	264.648
409.829	237.347
248.133	181.693
117.529	113.768
146.547	154.972
72.2397	97.4791
728.889	447.115
363.442	167.836
437.332	133.095
560.855	140.857
948.936	233.915
1142.66	313.337
957.505	441.502
441.058	271.22
210.676	183.005
333.673	184.305
370.089	236.255
390.631	249.772
295.842	262.151
121.701	124.847
338.1	147.82
542.715	192.084
523.462	407.854
531.45	395.167
537.712	373.344
480.734	295.987
430.281	236.123
402.277	189.82
267.526	131.898
335.828	70.0769
348.587	101.434
213.373	152.025
377.207	212.356
463.867	244.059
537.437	306.775
1620.5	802.509
1643.91	904.354
1644.47	957.834
65.5301	61.8366
305.006	212.399
283.695	185.752
575.123	172.325
601.436	327.294
547.654	254.923
431.513	199.991
245.605	148.269
169.568	158.74
189.833	176.355
211.054	189.876
251.761	70.4092
216.942	165.943
170.085	145.739
130.482	60.1115
146.732	112.709
135.57	126.244
168.964	221.203
164.064	175.035
22.9305	27.7518
43.2575	38.4096
48.8123	45.2828
35.519	43.5347
11.6211	15.106
8.62286	10.4768
198.746	205.188
209.526	207.284
251.474	222.008
280.102	245.522
95.5763	94.3905
52.4148	60.7208
116.462	108.536
159.549	150.119
234.144	243.012
618.164	409.5
933.517	498.713
976.25	503.65
804.679	499.796
910.959	642.053
823.552	568.61
198.812	246.209
79.4972	124.242
142.77	170.451
223.404	259.656
277.546	292.125
236.802	247.985
282.14	228.88
89.8906	103.194
40.4538	68.2935
79.7854	88.4679
114.551	121.537
119.875	130.61
143.043	144.298
203.901	163.129
443.702	347.417
463.763	369.549
398.61	330.182
114.487	147.722
169.353	206.583
155.273	177.293
132.62	148.767
118.582	117.065
609.621	320.459
615.994	277.661
533.24	192.969
413.911	194.192
444.934	212.812
441.136	246.695
476.983	329.138
500.141	377.084
501.159	383.837
474.029	351.713
515.733	351.762
578.612	367.564
649.156	383.937
725.064	382.562
280.418	209.857
341.069	233.472
375.86	255.425
596.704	279.584
653.8	293.157
627.171	267.738
571.573	216.628
530.28	205.343
530.786	189.089
477.714	159.997
835.859	278.08
801.637	277.498
760.177	324.859
731.111	304.403
713.735	321.256
615.589	304.421
529.996	307.148
472.929	293.057
439.761	278.004
231.191	155.692
400.429	207.407
326.42	172.156
379.461	227.041
493.007	276.947
610.8	342.582
638.611	369.887
635.289	357.142
294.001	313.357
527.259	482.795
424.718	423.075
192.102	99.6261
263.378	162.521
397.254	210.149
457.495	215.523
557.52	269.825
592.051	367.016
593.972	392.522
633.132	450.715
636.356	494.492
66.008	88.322
245.233	239.236
495.952	486.999
529.607	473.245
478.818	446.909
93.9134	108.226
82.4639	95.5442
10.3207	18.3605
96.0123	87.7427
117.639	117.145
123.19	120.177
133.932	118.16
157.156	128.73
137.532	129.077

## Sheet: Fig3_b1_mean
CCN_BinCenter	Mean
1.12202
1.41254	8.91251
1.77828
2.23872
2.81838
3.54813	8.91251
4.46684	8.91251
5.62341	8.91251
7.07946	9.62351
8.91251	16.469
11.2202	19.7767
14.1254	17.3336
17.7828	28.7298
22.3872	33.08
28.1838	36.9983
35.4813	46.4159
44.6684	55.9758
56.2341	65.2504
70.7946	79.283
89.1251	94.9699
112.202	105.852
141.254	128.649
177.828	144.67
223.872	175.267
281.838	195.061
354.813	210.488
446.684	250.257
562.341	297.167
707.946	376.978
891.251	349.159
1122.02	337.115
1412.54	446.684
1778.28	891.251
2238.72
2818.38
3548.13
4466.84
5623.41
7079.46
8912.51

## Sheet: Fig3_b1_fit
Fit_p1	Fit_p2	Error_p1
0.666216	0.649148	0.0183692

[truncated: 25 more sheets: Fig3_b2_data, Fig3_b2_hist, Fig3_b3, Fig3_b4, Fig3_c1_data, Fig3_c1_mean, Fig3_c1_fit, Fig3_c2_data, Fig3_c2_hist, Fig3_c3, Fig3_c4, Fig3_d1_data, Fig3_d1_mean, Fig3_d1_fit, Fig3_d2_data, Fig3_d2_hist, Fig3_d3, Fig3_d4, Fig3_e1_data, Fig3_e1_mean …]
