# Supplementary material for: High sensitivity of cloud formation to aerosol changes
Source: Nat Geosci. 2025 Apr 3;18(4):289–95. doi: 10.1038/s41561-025-01662-y (PMC11981915; doi:10.1038/s41561-025-01662-y)
Supplement: Supplementary file 5 — Statistical source data. [file 41561_2025_1662_MOESM5_ESM.xlsx]

## Sheet: Fig4_a_PSD
BinEdges	Median
3	22.9634
7.7	107.851
19.6	123.897
50	904.9
96.7	243.046
187	41.5193
362	7.02769
700	0.482994
1700	0.0370319
4120	0.000779054
10000

## Sheet: Fig4_a_ActCur
Dp	F_Dact_1	F_Dact_2	F_Dact_3
2.3442	0.00229043	0	0
3.22052	0.00366468	0	0
4.42443	0.00366468	0	0
6.07839	0.00503894	0	0
8.35064	0.00549702	0	0
11.4723	0.00595511	0	0
15.7609	0.00641319	0.00045208	0.00045208
21.6527	0.016033	0.00587703	0.00904159
29.747	0.0893266	0.062387	0.0926763
40.8672	0.296381	0.302893	0.401447
56.1443	0.67476	0.725136	0.786618
77.1324	0.923958	0.937161	0.955244
105.966	0.987174	0.988246	0.99141
145.579	0.99771	0.997288	0.996835
200	0.999542	0.999548	0.999548
274.765	1	1	1
377.478	1	1	1
518.589	1	1	1
712.45	1	1	1
978.78	1	1	1
1344.67	1	1	1
1847.34	1	1	1
2537.92	1	1	1
3486.66	1	1	1
4790.05	1	1	1
6580.69	1	1	1
9040.71	1	1	1
12420.3	1	1	1
17063.4	1	1	1

## Sheet: Fig4_b_PSD
Dp	Median
1	0.00115298
1.09648	0.00146373
1.20226	0.00168494
1.31826	0.00182935
1.44544	0.00199143
1.58489	0.00214569
1.7378	0.00211344
1.90546	0.00202703
2.0893	0.00207597
2.29087	0.00175238
2.51189	0.00151664
2.75423	0.00132401
3.01995	0.00128537
3.31131	0.00175524
3.63078	0.0032608
3.98107	0.00614395
4.36516	0.0119455
4.7863	0.0242614
5.24807	0.0480219
5.7544	0.0909669
6.30957	0.163901
6.91831	0.301004
7.58578	0.544122
8.31764	0.919731
9.12011	1.53595
10	2.54791
10.9648	4.09015
12.0226	6.31196
13.1826	9.3639
14.4544	13.3401
15.8489	18.2612
17.378	24.0716
19.0546	30.5012
20.893	37.1568
22.9087	43.5218
25.1189	49.0225
27.5423	53.1097
30.1995	55.4699
33.1131	56.0183
36.3078	54.4271
39.8107	50.7452
43.6516	47.3397
47.863	43.3525
52.4807	41.2984
57.544	39.3518
63.0957	36.6464
69.1831	39.1537
75.8578	43.24
83.1764	50.0997
91.2011	60.8337
100	73.8707
109.648	89.7608
120.226	104.123
131.826	117.115
144.544	126.083
158.489	131.016
173.78	131.962
190.546	128.515
208.93	118.888
229.087	104.238
251.189	88.7251
275.423	72.846
301.995	57.4688
331.131	43.7994
363.078	31.58
398.107	22.0046
436.516	15.0689
478.63	10.0349
524.807	6.26395
575.44	3.84305
630.957	2.24948
691.831	1.29687
758.578	0.74157
831.764	0.427691
912.011	0.247633
1000	0.150873
1096.48	0.0977765
1202.26	0.0619148
1318.26	0.0411805
1445.44	0.0281063
1584.89	0.0198688
1737.8	0.0145495
1905.46	0.0108644
2089.3	0.00820999
2290.87	0.00616289
2511.89	0.00455659
2754.23	0.00329844
3019.95	0.00239966
3311.31	0.00170245
3630.78	0.00119927
3981.07	0.000811451
4365.16	0.000549261
4786.3	0.000363475
5248.07	0.000234477
5754.4	0.000148818
6309.57	9.29897e-05
6918.31	5.83974e-05
7585.78	3.55245e-05
8317.64	2.14505e-05
9120.11	1.27954e-05
10000	7.39251e-06

## Sheet: Fig4_b_ActCur
Dp	F_Dact_1	F_Dact_2
2.3442	0	0
3.22052	0	0
4.42443	0	0
6.07839	0	0
8.35064	0	0
11.4723	0	0
15.7609	0	0
21.6527	0.00333333	0
29.747	0.0406667	0
40.8672	0.236667	0
56.1443	0.632667	0
77.1324	0.898	0.000666667
105.966	0.977333	0.0153333
145.579	0.987333	0.118667
200	0.994667	0.526
274.765	0.997333	0.73
377.478	0.998667	0.999333
518.589	0.999333	1
712.45	1	1
978.78	1	1
1344.67	1	1
1847.34	1	1
2537.92	1	1
3486.66	1	1
4790.05	1	1
6580.69	1	1
9040.71	1	1
12420.3	1	1
17063.4	1	1
